# Supplementary material for: Aberrant upregulation of the glycolytic enzyme PFKFB3 in CLN7 neuronal ceroid lipofuscinosis
Source: Nat Commun. 2022 Jan 27;13:536. doi: 10.1038/s41467-022-28191-1 (PMC8795187; doi:10.1038/s41467-022-28191-1)
Supplement: Supplementary file 9 — Source Data [file 41467_2022_28191_MOESM9_ESM.xlsx]

## Sheet: Figure 1
	B) Western blot of LC3 in the presence of lysosomal Inhibitors
	See S1c for quantification
	Representative Western blot shown in the figure
	C) Western blot mitochondrial proteins in the presence of lysosomal Inhibitors
	See S1d for quantification
	Representative Western blot shown in the figure
	D) OCR (pmol/min·mg protein)
	Time (min)	WT			CLN7Dex2						Basal respiration		ATP-linked respiration		Maximal respiration		Reserve capacity		Proton Leak
	0	214.01	196.798	217.282	138.63	137.717	126.746				WT	CLN7Dex2	WT	CLN7Dex2	WT	CLN7Dex2	WT	CLN7Dex2	WT	CLN7Dex2
	10	205.13	191.711	211.815	133.91	132.397	118.43				165.046	94.696	138.784	81.9343	241.374	191.226	76.3283	96.5297	26.2617	12.7617
	20	205.13	188.111	208.46	126.89	128.112	117.34				152.608	92.5179	129.431	77.6207	238.416	177.031	85.8076	84.5136	23.1772	14.8972
	30	65.929	60.3274	61.2859	50.88	55.769	62.3997				171.675	79.2068	149.422	61.1384	328.678	190.25	157.004	111.043	22.2524	18.0684
	40	69.8	63.7227	63.9134	49.454	55.7287	59.241			Average	163.109	88.8069	139.212	73.5645	269.489	186.169	106.38	97.3622	23.8971	15.2424
	50	72.184	64.2771	64.0916	53.282	53.8656	57.4609			P-Value (t-student)	0.0006		0.0016		0.0498		0.7516		0.0116
	60	279.68	275.86	368.901	214.37	211.94	215.34
	70	284.08	277.445	379.02	225.79	213.782	230.436
	80	289.49	280.738	360.647	248.86	226.043	249.87
	90	40.99	36.7506	37.532	37.624	39.1624	40.9511
	100	44.891	41.4455	42.8056	39.012	40.9263	43.2215
	120	43.247	40.5995	42.1961	38.695	40.5831	40.7239
	E) BNGE analysis in primary neurons (arb. units)
	Free CI/SC (NDUFS1)				Replicates, the representative images are shown in the figure
		WT	CLN7Dex2
		0.326971	0.490264
		0.38746	0.428545
		0.389729	0.571616
	Average	0.3681	0.4968
	P-Value (t-student)	0.0496
	F) Mitochondrial ROS (MitoSox, arb. units)
		WT	CLN7Dex2
		10.18	32.94
		7.905	21.54
		3.66667	16.9
		10.3633	25.4833
		4.055	4.58667
		3.21667	22.32
		5.79667	9.57073
		3.83333	11.2159
		5.27667	5.64082
			8.9262
	Average	6.033	15.91
	P-Value (t-student)	0.0077
	G) Mitochondrial area and lenght in neuronal soma of brain cortex
		MITOCHONDRIAL AREA (arb. units)				MITOCHONDRIAL LENGHT (arb. units)
	Average	4.531	5.755	4.969	13.99	3.472	3.645	3.188	5.423
	P-Value (t-student)	0.0113		0.0006		0.3832		<0.0001
		2 months		8 months		2 months		8 months
		WT	CLN7Dex2	WT	CLN7Dex2	WT	CLN7Dex2	WT	CLN7Dex2
		2.407	36.905	2.044	3.59	12.912	3.092	2.867	4.617
		5.078	16.998	2.982	1.728	6.669	4.692	8.55	3.04
		1.551	16.406	3.715	4.093	5.563	2.668	4.289	3.121
		2.783	7.247	2.332	17.975	4.175	2.12	1.661	4.078
		3.613	8.224	4.23	13.522	3	2.149	7.734	2.987
		2.612	4.084	1.953	3.993	3.745	3.281	2.089	2.131
		11.966	3.217	5.381	5.649	3.463	2.366	3.566	8.816
		4.302	2.219	26.904	21.57	4.777	2.81	2.587	6.183
		1.61	1.755	3.535	33.986	2.53	3.796	1.12	4.053
		4.483	2.011	1.267	24.102	2.212	15.52	3.442	20.219
		2.576	4.344	3.732	71.76	2.187	4.46	1.848	3.855
		3.287	4.623	6.497	3.599	3.756	4.194	2.218	5.647
		4.157	3.972	6.287	4.136	2.255	2.829	2.053	3.07
		3.075	4.359	5.103	3.336	5.698	1.738	2.916	5.343
		4.41	3.094	3.087	7.188	2.211	2.055	1.451	6.223
		1.468	54.229	1.959	6.51	6.943	2.235	2.313	8.388
		2.19	24.953	2.152	9.182	2.394	2.68	2.123	10.227
		2.274	6.521	10.558	5.31	2.638	2.712	2.945	2.539
		5.554	3.01	9.436	16.091	1.606	2.805	4.084	1.664
		2.387	19.431	4.089	40.408	2.318	5.145	1.791	10.568
		3.888	6.817	3.894	4.37	2.825	2.452	2.723	4.018
		19.077	11.635	2.384	4.939	7.424	2.515	1.82	9.95
		1.423	2.671	2.701	2.4	2.122	2.717	3.044	2.01
		7.943	7.953	1.135	35.383	5.898	7.073	5.585	3.993
		4.664	5.556	1.635	20.542	1.586	1.992	1.823	2.509
		3.58	4.65	1.768	4.427	3.429	3.329	2.957	6.071
		1.296	2.267	2.196	8.052	2.243	6.909	3.325	1.648
		2.793	2.598	8.725		5.319	5.045	1.806	3.833
		3.127	3.723	4.913		2.049	2.606	2.884	3.814
		7.615	3.214	2.993		6.002	3.868	7.757	3.677
		7.873	5.535	8.725		2.46	1.796	3.445	4.067
		20.941	7.763	4.913		2.163	2.839	6.491	5.084
		4.805	4.658	2.993		2.546	2.385	2.581	5.206
		1.822	6.55	4.307		11.799	8.133	2.138	7.159
		1.56	5.952	3.522		5.731	6.139	2.039	5.244
		2.565	9.59	3.973		2.03	1.677	2.709	3.089
		2.301	11.007	1.821		2.142	1.923	3.501	12.434
		1.457	13.341	1.878		2.131	1.875	2.066	7.67
		3.64	9.115	2.581		2.087	2.872	2.89	16.414
		1.712	5.072	5.023		8.367	1.698	3.854	3.249
		2.16	7.65	1.992		2.029	2.135	1.573	3.394
		2.996	2.653	2.674		2.55	3.154	2.109	3.007
		2.329	4.013	13.14		2.094	4.562	1.941	7.27
		1.858	2.216	4.442		2.832	6.34	2.816	11.506
		3.032	1.64	22.644		2.517	3.498	2.996	8.032
		2.103	3.315	4.367		1.415	3.836	5.084	6.543
		10.005	7.798			4.385	2.848	6.206	4.594
		1.646	3.282			3.912	2.264	2.888	3.903
		9.317	2.469			5.419	2.172	2.13	4.382
		2.601	14.744			5.09	2.885	3.85	3.632
		10.192	9.433			6.815	4.586	3.016	3.162
		2.651	2.793			2.239	1.837	2.712	3.125
		4.662	3.8			3.304	2.746	3.219	2.527
		2.033	2.217			4.397	2.205	2.743	3.314
		3.168	16.965			5.055	3.985	3.173	2.513
		2.418	2.936			2.737	4.659	3.495	6.438
		5.988	3.048			4.835	3.037	2.4	3.875
		3.304	3.225			1.953	2.79	2.066
		1.329	4			3.118	2.357	1.648
		4.491	3.863			3.465	1.698	2.781
		2.597	3.628			2.709	2.329	2.18
		3.039	2.539			6.105	3.371	18.518
		7.45	4.088			2.936	2.413	1.306
		3.304	13.069			6.956	1.943	2.666
		6.463	3.43			2.06	10.105	1.789
		3.557	7.571			1.982	6.551	2.256
		1.964	1.956			6.326	3.873	6.59
		4.278	5.134			3.349	5.135	2.561
		3.139	5.046			2.788	3.696	3.841
		1.72	2.933			9.412	2.387	2.101
		3.277	4.805			2.209	2.624	1.973
		1.87	1.813			6.152	2.147	2.421
		2.145	9.615			2.385	3.245	3.225
		5.04	2.267			5.481	2.27	2.008
		1.734	2.754			3.878	3.132	2.402
		4.941	5.929			8.475	2.354	2.884
		2.377	5.117			1.93	2.573	2.613
		0.724	14.342			2.333	2.159	2.205
		2.065	3.978			2.677	2.079	2.383
		3.855	12.918			2.806	3.696
		14.848	4.797			3.315	2.021
		5.139	2.874			2.654	3.905
		7.96	2.271			3.655	1.722
		1.231	3.378			3.431	1.75
		1.788	3.908			2.059	5.055
		3.152	2.338			2.295	4.902
		3.758	4.025			1.694	3.015
		5	4.592			3.354	2.515
		25.103	4.301			5.023	2.709
		7.788	6.55			1.04	2.477
		9.013	4.807			2.334	2.527
		9.914	1.851			5.9	1.918
		4.157	1.761			7.265	2.178
		5.208	12.695			9.404	2.383
		1.298	4.632			1.687	2.016
		13.947	4.422			2.463	3.029
		4.452	9.009			1.413	3.292
		3.121	2.394			2.084	2.579
		10.718	5.904			3.448	3.16
		21.862	2.368			5.891	4.383
		3.708	4.315			1.831	2.164
		3.055	3.692			1.213	2.686
		1.795	3.538			2.807	1.548
		7.934	2.034			1.813	1.631
		3.691	2.035			2.531	7.584
		5.516	3.843			6.509	3.542
		1.712	10.269			2.099	6.158
		7.824	10.234			1.623	3.501
		3.758	4.493			2.514	1.918
		7.734	2.681			5.44	2.255
		2.383	4.011			2.001	2.869
		2.236	4.026			1.895	2.905
		7.559	3.102			2	4.536
		3.967	4.158			2.515	2.876
		1.1619	6.454			2.348	2.58
		10.469	32.865			3.293	2.48
		4.105	5.213			6.409	8.229
		1.558	4.186			2.08	4.616
		1.683	7.856			2.047	3.062
		2.375	2.458			1.957	13.275
		6.035	3.808			1.664	3.267
		5.997	3.425			2.405	2.573
		3.592	1.946			2.62	2.624
		5.403	4.363			5.055	5.554
		6.177	4.876			3.042	5.452
		5.863	4.238			2.12	4.208
		2.305	4.654			2.593	3.48
		9.906	5.396			1.669	2.438
		2.365	2.236			1.828	2.759
		9.472	4.195			2.125	2.36
		2.809	3.361			2.38	2.921
		3.609	4.263			2.596	2.197
		13.066	2.561			1.909	2.638
		2.513	4.453			8.672	4.597
		3.092	2.175			1.63	2.946
		4.01	2.425			1.154	2.802
		8.004	5.442			2.336	3.139
		2.044	9			2.978	2.564
		5.379	2.613			2.092	2.458
		10.496	19.037			1.82	2.237
		2.32	2.378			2.047	6.7
		2.508	2.885			2.62	1.825
		4.15	2.912			11.25	1.806
		13.916	21.233			2.825	2.252
		1.592	4.265			1.412	2.054
		11.288	7.826			1.045	2.802
		3.064	2.542			4.871	2.103
		12.695	1.646			7.268	2.066
		4.613	2.314			2.417	1.616
		3.361	3.244			0.987	2.333
		3.867	3.04			1.339	8.247
		6.562	2.479			0.84	1.337
		5.716	3.157			2.024	2.073
		4.435	3.853			2.164	4.917
		2.259	3.479			4.353	3.396
		1.1347	2.239			6.066	3.16
		8.757	4.435			4.798	2.568
		1.637	2.451			4.909	2.65
		3.836	4.112			1.777	10.65
		6.528	1.895			2.988	16.296
		1.296	1.761			2.837	2.809
		2.204	3.042			2.401	3.821
		3.708	2.032			1.93	3.332
		4.756	2.38			1.927	3.121
		3.847	3.038			2.621	3.224
		7.078	3.421			2.319	3.629
		2.955	3.874			3.583	3.362
		3.145	1.772			2.844	2.942
		6.301	3.225			9.293	1.884
		5.125	2.378			2.601	2.022
		4.679	2.136			7.096	2.453
		6.72	4.33			5.846	2.145
		2.971	4.407			2.813	7.724
		2.086	2.828			1.458	5.725
		11.636	1.425			2.17	2.818
		8.741	6.755			4.335	1.834
		5.516	2.745			5.379	2.459
		7.465	2.955			10.676	2.105
		1.909	4.993			1.909	1.347
		5.359	3.327			2.375	2.342
		9.254	10.899			3.737	2.878
		7.268	3.322			7.799	2.153
		2.196	16.687			4.586	4.989
		1.909				5.378	1.737
		1.355				6.462	2.104
		1.02				2.197	2.105
		1.827				3.14	5.993
		2.523				4.503	1.811
		3.623				5.171	3.422
		3.263				2.83	1.898
		5.759				2.001	2.881
		2.017				4.768	5.315
		1.866				1.247	2.617
		0.985				6.194	2.95
		2.394				1.756	4.849
		2.964				2.415	2.423
		9.922				1.858	1.941
		2.399				2.55	4.673
		4.217				1.558	5.706
		2.831				6.043	1.721
		1.655				1.201	1.962
		2.829				1.471	2.194
		6.513				2.082	5.121
		7.241				3.03	3.246
		7.164				2.094	2.407
		16.016				2.455	3.426
		6.579				3.325	2.11
		2.279				1.157	2.136
		1.593				2.056	2.859
		2.317				2.307	3.218
		1.742				1.074	2.077
		2.457				3.313	3.173
		3.286				1.808	6.043
		3.016				1.724	2.489
		2.573				2.114	2.073
		1.711				1.806	2.831
		1.529				7.407	3.114
		1.997				4.217	2.226
		6.922				1.59	2.159
		2.541				2.435	3.106
		2.878				4.984	2.4
		2.053				1.616	7.468
		3.778				3.158	3.35
		1.801				5.625	4.469
		2.222				4.329	6.364
		2.096				2.267	1.86
		2.926				1.922	5.104
		2.336				1.889	8.363
		1.833				4.068	2.029
		2.674				5.039	4.71
		1.879				1.834	8.564
		1.079				1.893	20.024
		2.844				3.591	3.823
		5.646				2.202	8.061
		16.885				1.676	5.619
		11.29				2.078	6.669
		2.769				1.737	4.034
		1.948				1.929	5.542
		1.342				1.96	5.361
		5.283				3.549	2.403
		2.898				6.011	5.768
		3.22				2.389	5.433
		4.487				1.417	6.836
		1.738				5.438	3.297
		1.993				2.894	1.939
		2.99				2.228	2.691
		1.846				4.409	3.486
		4.575				1.821	3.157
		1.356				2.007	4.15
		3.331				1.537	1.874
						1.897	2.172
						5.321	2.776
						4.019	4.302
						2.553	4.232
						2.387	2.04
						2.556	4.097
						3.229	7.664
						3.225	18.115
						1.574
						2.001
						7.477
						1.797
						10.037
						3.629
						2.322
						5.543
						1.743
						2.585
						2.498
						1.77
						2.917
						10.922
						2.774
						3.134
						11.714
						2.27
						1.465
						2.407
						1.691
						16.44
						5.183
						4.569
						5.693
						5.732
						2.689
						4.029
						4.823
						3.859
						2.078
						3.19
						3.014
						3.2
						2.96
						1.348
						2.82
						2.96
						3.358
						3.072
						5.771
						6.617
						2.844
						4.632
						2.311
						2.4
						1.955
						2.147
						2.218
						2.337
						8.772
						1.997
						2.24
						1.864
						3.212
						1.924
						2.542
						5.735
						2.49
						3.763
						2.146
						1.812
						2.072
						2.581
						6.966
						2.519
						2.361
						2.552
						6.722
						2.4
						1.574
						2.303
						12.363
						15.428
						1.417
						3.249
						2.191
						1.825
						1.834
						3.468
						1.966
						2.436
						2.29
						1.826
						2.35
						1.922
						4.442
						1.928
						3.215
						6.599
						4.205
						1.364
						1.127
	H) BNGE analysis in brain cortex (arb. units)
	Free CI/SC (NDUFS1)						Replicates, the representative images are shown in the figure
							Same samples run in two different gels, one for IGA-CI and another Western blot.
		2 months		8 months
		WT	CLN7Dex2	WT	CLN7Dex2
		0.037032	0.270738	0.217781	0.304536
		0.0928208	0.26737	0.227473	0.330314
		0.0686269	0.263144	0.223654	0.374726
					0.303
	Average	0.06616	0.2671	0.223	0.3281
	P-Value (t-student)	0.0002		0.0033
	I) Mitochondrial ROS (MitoSox, arb. units) Ex vivo neurons
		WT	CLN7Dex2
		3.65595	4.68
		3.69	4.16
		4.05	4.55
		3.39
	Average	3.69649	4.46333
	P-Value (t-student)	0.014

## Sheet: Figure 2
	A) Mitochondrial ROS (MitoSox, arb. units)
		mCATLoxP	CAMKCre-mCAT	CLN7Dex2-mCATLoxP	CLN7Dex2-CAMKCre-mCAT
		13.69	15.67	19.42	13.66
		18.02	15.7	20.81	13.62
		13.25	11.23	19.83	16.52
				22
				18.35
	Average	14.9867	14.2	20.082	14.6
	p-value (ANOVA, Tukey)	0.9619		0.0171
		0.0259
	B) Mitochondrial morphology neuronal soma
		AREA (arb. units)				LENGHT (arb. units)						Cristae profile (arb. units)
	p-value (ANOVA, Tukey)	0.554		<0,0001		0.0047		0.0024
		<0,0001				<0,0001							mCATLoxP	CAMKCre-mCAT	CLN7Dex2-mCATLoxP	CLN7Dex2-CAMKCre-mCAT
	Average	0.147643	0.161159	0.360743	0.144709	0.579732	0.664872	0.723711	0.592261			Distance (mm)
		mCATLoxP	CAMKCre-mCAT	CLN7Dex2-mCATLoxP	CLN7Dex2-CAMKCre-mCAT	mCATLoxP	CAMKCre-mCAT	CLN7Dex2-mCATLoxP	CLN7Dex2-CAMKCre-mCAT			0	1.43	1.87	1.43	1.33
												0.002491	1.35609	1.59034	1.5086	1.21417
		0.1	0.277	0.458	0.05	0.62	0.6	0.99	2.34			0.00499375	1.32608	1.68831	1.4228	1.31629
		0.238	0.271	0.452	0.124	0.53	0.46	0.54	0.8			0.00748475	1.16558	1.79864	1.32514	1.29488
		0.068	0.11	0.402	0.113	0.28	0.33	0.65	0.5			0.00997575	1.24055	1.84546	1.34103	1.21753
		0.048	0.166	0.43	0.158	0.29	0.51	0.78	0.43			0.0124785	1.43935	1.65772	1.42019	1.24791
		0.236	0.233	0.459	0.072	0.27	1.31	0.86	0.87			0.0149695	1.27681	1.49031	1.26664	1.22585
		0.159	0.091	0.455	0.039	0.37	0.38	0.34	0.77			0.0174605	1.10833	1.75203	1.16589	1.15436
		0.063	0.062	0.412	0.199	0.69	0.54	0.95	0.4			0.0199633	1.32156	1.77696	1.17084	1.18821
		0.086	0.0485	0.357	0.097	0.32	1.95	0.59	0.31			0.0224542	1.41376	1.22227	1.08757	1.04805
		0.067	0.529	0.84	0.054	0.85	0.36	0.74	0.58			0.0249452	1.21332	0.99309	1.15682	1.10236
		0.054	0.066	0.31	0.049	0.31	0.5	0.39	0.53			0.0274363	1.09603	1.21595	1.09075	1.19973
		0.113	0.215	0.757	0.093	0.33	0.89	0.44	0.49			0.029939	1.2073	1.30396	1.02374	1.35463
		0.062	0.036	0.295	0.049	0.93	0.33	0.63	0.57			0.03243	1.34593	1.09194	1.10009	1.43463
		0.041	0.189	0.3	0.059	0.33	2.14	0.76	0.77			0.034921	1.32573	0.98717	1.0686	1.55615
		0.16	0.212	0.302	0.227	0.51	0.42	1	0.37			0.0374237	1.27561	0.8984	0.94682	1.42854
		0.119	0.118	0.29	0.143	0.29	0.25	0.82	0.32			0.0399148	1.23062	1.10626	1.08617	1.19932
		0.307	0.045	0.162	0.156	0.4	0.89	0.99	0.31			0.0424057	1.20365	1.02992	0.99607	0.97257
		0.123	0.047	0.628	0.138	0.52	0.52	1	0.55			0.0449085	0.94195	0.98679	1.01112	0.96683
		0.062	0.109	0.353	0.144	0.28	1.01	0.77	0.51			0.0473995	1.25194	1.0657	1.10458	1.05642
		0.123	0.744	0.428	0.11	0.29	1.78	0.45	0.77			0.0498905	1.44223	1.22107	1.1971	1.36631
		0.079	0.195	0.376	0.042	0.44	0.62	0.86	0.28			0.0523933	1.11553	1.17357	1.09701	1.53439
		0.237	0.247	0.22	0.124	0.43	0.81	0.61	0.31			0.0548843	1.49025	1.13944	1.17832	1.71526
		0.097	0.098	0.638	0.189	0.36	0.9	0.78	0.29			0.0573753	1.15668	1.18887	1.22551	1.72883
		0.045	0.138	0.465	0.508	0.53	1.35	0.97	0.64			0.059878	1.10406	1.20579	1.26477	1.51366
		0.092	0.197	1.07	0.055	0.34	1.27	0.81	0.3			0.062369	0.9555	0.95869	1.2271	1.56466
		0.146	0.58	0.886	0.043	0.28	0.64	0.32	0.6			0.06486	1.12933	0.90186	1.16542	1.46572
		0.128	0.07	0.241	0.048	0.35	0.83	0.54	0.9			0.067351	1.03423	1.24267	1.42084	1.31439
		0.163	0.333	0.428	0.043	0.38	1.43	0.66	0.89			0.0698538	1.16941	1.24313	1.21944	1.14312
		0.054	0.057	0.41	0.22	0.29	0.73	0.77	0.68			0.0723448	1.26774	1.27747	1.12439	1.05867
		0.172	0.172	0.094	0.216	0.24	0.32	0.68	0.82			0.0748358	1.36656	1.35401	1.35617	1.1578
		0.14	0.091	0.346	0.159	0.31	0.45	0.51	0.79			0.0773385	1.29811	1.46236	1.2357	1.28664
		0.082	0.153	0.482	0.208	0.4	0.49	0.82	0.49			0.0798295	1.3875	1.22646	1.34664	1.46184
		0.075	0.062	0.48	0.146	0.35	0.66	0.64	0.42			0.0823205	1.52134	1.23308	1.35701	1.56341
		0.082	0.122	0.236	0.191	0.35	1.73	0.59	0.45			0.0848232	1.42168	1.56654	1.61206	1.55846
		0.034	0.229	0.162	0.1	0.31	0.44	0.41	0.49			0.0873142	1.45823	1.20121	1.6085	1.48694
		0.056	0.177	0.449	0.207	0.34	0.46	0.34	0.34			0.0898053	1.66867	1.09972	1.62953	1.36585
		0.063	0.265	0.212	0.103	0.31	0.32	0.36	0.3			0.092308	1.716	1.19771	1.56187	1.32434
		0.086	0.117	0.627	0.06	0.35	0.68	0.76	0.46			0.094799	1.84115	1.1475	1.56243	1.2426
		0.055	0.271	0.384	0.086	0.24	0.37	0.92	0.59			0.09729	1.76225	1.34828	1.45523	1.15951
		0.058	0.196	0.335	0.321	0.42	0.65	0.63	0.46			0.0997928	1.57625	1.52421	1.46131	1.02743
		0.073	0.183	0.144	0.08	0.26	0.19	0.99	0.37			0.102284	1.58497	1.52652	1.46495	1.04778
		0.167	0.178	0.143	0.185	0.36	0.72	0.77	0.33			0.104775	1.44737	1.53116	1.27579	1.17561
		0.113	0.089	0.45	0.069	0.31	0.49	0.62	0.41			0.107277	1.522	1.45721	1.24383	1.31453
		0.062	0.062	0.758	0.039	0.3	0.67	0.59	0.61			0.109769	1.46047	1.32611	1.33766	1.25954
		0.336	0.336	0.118	0.043	1.23	0.76	0.88	2.18			0.11226	1.46854	1.17468	1.32449	1.23098
		0.077	0.165	0.388	0.426	0.55	0.45	0.59	0.73			0.114751	1.14958	1.01262	1.46944	1.31293
		0.084	0.24	0.457	0.093	0.34	0.48	0.79	0.55			0.117253	0.9436	1.04813	1.46598	1.37049
		0.0555	0.059	0.324	0.213	0.49	0.28	0.43	0.58			0.119744	0.9275	1.20323	1.44925	1.39
		0.052	0.195	0.222	0.133	0.34	0.25	0.41	0.51			0.122235	0.86797	1.35471	1.4028	1.35417
		0.188	0.056	0.24	0.053	0.37	0.5	0.51	0.83			0.124738	1.14856	1.2903	1.47757	1.30959
		0.124	0.064	0.212	0.107	1.25	0.79	0.6	0.68			0.127229	1.17538	1.33483	1.47421	1.2239
		0.06	0.173	0.223	0.054	0.3	1.54	0.69	1.09			0.12972	1.02688	1.21849	1.38916	1.08683
		0.061	0.16	0.243	0.05	0.32	0.48	0.7	0.25			0.132223	0.93407	1.17934	1.28944	1.17683
		0.18	0.415	0.62	0.155	0.31	0.85	0.63	0.44			0.134714	0.97808	1.12776	1.22944	1.28707
		0.14	0.048	0.537	0.101	1.08	0.37	0.6	0.24			0.137205	1.09794	1.09109	1.29121	1.03458
		0.058	0.997	0.159	0.169	0.39	0.48	0.58	0.33			0.139708	1.12328	1.21415	1.1743	0.59431
		0.073	0.261	0.457	0.224	0.6	0.89	0.59	0.42			0.142199	1.06449	1.25256	1.21187	0.48927
		0.052	0.758	0.274	0.055	0.3	0.33	1.55	0.45			0.14469	0.89037	1.28443	1.0986	0.54195
		0.063	0.226	0.131	0.044	0.4	0.42	0.83	0.48			0.147192	0.97971	1.06381	1.13692	0.71182
		0.067	0.377	0.159	0.112	0.4	0.53	0.6	0.45			0.149683	1.24047	0.78597	1.18	0.97805
		0.117	0.414	0.322	0.124	0.34	1.21	0.58	0.57			0.152174	1.46088	0.66438	1.19318	1.05184
		0.233	0.196	0.298	0.066	0.4	0.17	1.49	1.97			0.154665	1.54483	0.90291	1.35336	1.05379
		0.067	0.318	0.276	0.119	0.37	0.87	0.98	0.6			0.157168	1.3189	1.06818	1.51075	0.9878
		0.16	0.405	0.43	0.094	0.32	0.31	0.55	0.88			0.159659	1.45	1.15133	1.73794	0.92835
		0.325	0.472	0.273	0.126	0.49	0.33	0.72	0.58			0.16215	1.56933	0.81988	1.71935	1.01415
		0.091	0.124	0.209	0.221	0.57	0.51	0.7	0.53			0.164653	1.40534	0.84032	1.55243	1.07805
		0.138	0.156	0.358	0.142	0.4	1.12	0.61	0.34			0.167144	1.29336	0.75111	1.65963	1.01084
		0.236	0.107	0.2	0.07	0.32	0.53	0.72	0.52			0.169635	1.29059	0.6371	1.65972	1.09848
		0.153	0.079	0.169	0.054	0.5	0.29	0.84	0.46			0.172137	1.21197	0.77104	1.81168	1.12463
		0.153	0.12	0.464	0.375	0.32	0.45	0.46	0.67			0.174628	1.04267	1.04242	1.70626	1.08886
		0.074	0.192	0.145	0.447	0.82	0.52	0.78	0.45			0.17712	1.08976	1.31212	1.56178	1.1384
		0.144	0.065	0.607	0.129	1.15	0.36	0.65	0.51			0.179622	1.16672	1.20048	1.40374	1.04171
		0.174	0.071	0.804	0.216	0.49	0.5	0.5	0.46			0.182113	1.21277	1.23389	1.66346	1.14463
		0.228	0.23	0.413	0.139	0.49	0.23	0.69	1.13			0.184604	1.37075	1.00038	1.48822	1.11805
		0.144	0.207	0.408	0.251	0.45	1.18	0.62	0.27			0.187107	1.60492	1.01624	1.41542	1.02927
		0.067	0.076	0.305	0.078	0.37	0.51	0.76	0.27			0.189598	1.64297	1.09643	1.59701	0.8142
		0.231	0.214	0.163	0.035	0.74	0.89	0.59	0.32			0.192089	1.35272	1.00329	1.64916	0.79195
		0.12	0.158	0.228	0.099	0.57	1.06	1.03	1.5			0.194592	1.0797	1.10841	1.66813	1.03829
		0.105	0.307	0.293	0.052	0.95	0.44	0.43	0.65			0.197083	1.22199	0.98766	1.55299	1.12263
		0.049	0.219	0.572	0.103	0.51	0.42	1.35	0.25			0.199574	1.085	1.31164	1.47673	1.14179
		0.114	0.035	0.458	0.061	0.44	0.26	0.79	0.39			0.202065	1.10093	1.30043	1.43981	1.07707
		0.121	0.143	0.273	0.175	0.62	0.28	0.52	0.66			0.204567	1.13656	1.11891	1.40897	1.01778
		0.165	0.043	0.332	0.073	0.37	0.28	1.32	0.54			0.207059	1.12532	1.09698	1.41439	1.09472
		0.237	0.157	0.173	0.044	1.05	1.5	1.06	0.77			0.209549	1.03785	1.1205	1.39421	1.23
		0.08	0.132	0.265	0.305	0.29	0.54	0.41	0.39			0.212052	0.93936	1.26431	1.37383	1.22623
		0.045	0.091	0.568	0.704	0.35	0.63	0.58	0.41			0.214543	0.96431	1.2374	1.58533	1.19257
		0.138	0.059	0.508	0.107	0.61	0.2	0.55	0.44			0.217034	1.07502	1.11375	1.48589	1.21805
		0.102	0.371	0.122	0.041	0.54	0.26	1.53	0.43			0.219537	1.27203	1.08743	1.59206	1.32011
		0.048	0.457	0.376	0.043	0.28	0.49	0.57	0.32			0.222028	1.37792	0.66241	1.68514	1.39369
		0.245	0.097	0.175	0.14	0.22	0.39	1.41	0.3			0.224519	1.21085	1.05448	1.8414	1.30366
		0.128	0.091	0.643	0.106	1	0.43	0.43	0.31			0.227022	1.25501	1.12746	1.72514	1.34799
		0.062	0.164	0.657	0.172	0.36	0.32	1.43	0.61			0.229513	1.17473	1.19964	1.55785	1.25241
		0.083	0.337	0.49	0.094	0.3	0.4	0.8	0.64			0.232004	1.09979	1.3096	1.8157	1.16146
		0.124	0.326	0.368	0.069	0.31	1.76	0.47	0.27			0.234507	1.32688	1.29942	1.81187	1.14043
		0.056	0.193	0.154	0.074	0.32	0.55	0.48	0.62			0.236998	1.46876	1.34981	1.85953	1.10352
		0.257	0.064	0.536	0.325	0.28	0.5	1.35	0.88			0.239488	1.5175	1.08735	1.64374	1.02976
		0.32	0.053	0.235	0.071	0.31	0.86	0.68	0.91			0.24198	1.56769	1.10255	1.63832	1.10602
		0.14	0.042	0.38	0.134	1.3	0.31	0.97	0.26			0.244482	1.3376	1.08839	1.46561	1.29678
		0.108	0.521	0.203	0.048	1.15	0.32	0.38	0.64			0.246973	1.18419	1.06661	1.4314	1.45293
		0.147	0.097	0.327	0.058	0.58	1.1	0.63	0.67			0.249464	1.20105	1.32503	1.23804	1.54436
		0.125	0.09	0.31	0.066	0.8	0.97	0.59	0.54			0.251967	1.2095	1.2915	1.20178	1.66751
		0.519	0.196	0.202	0.088	0.37	0.22	0.64	0.66			0.254458	1.24973	1.36643	1.29561	1.61146
		0.094	0.592	0.24	0.12	0.48	0.39	0.58	0.34			0.256949	1.15072	1.27982	1.22336	1.45683
		0.085	0.406	0.267	0.217	0.56	0.49	1.37	0.36			0.259452	1.19172	1.2702	1.18738	1.28138
		0.427	0.24	0.266	0.051	0.6	0.53	0.6	0.66			0.261943	1.01171	1.00563	1.48056	1.27439
		0.242	0.149	0.183	0.12	1.22	0.37	0.87	0.81			0.264434	1.2534	1.05378	1.26168	1.22623
		0.374	0.075	0.458	0.209	0.46	0.39	0.53	0.36			0.266937	1.47171	1.02582	1.29	1.18848
		0.073	0.077	0.137	0.117	0.52	1.23	0.76	0.4			0.269427	1.35207	0.83221	1.48832	1.0739
		0.267	0.067	0.229	0.198	0.51	0.28	0.62	0.3			0.271919	1.45731	0.98309	1.54776	1.0368
		0.076	0.193	0.185	0.081	0.74	0.24	0.67	0.3			0.274421	1.58883	1.31033	1.52748	1.10233
		0.151	0.167	0.138	0.18	0.36	0.48	0.92	0.32			0.276912	1.54423	1.71075	1.63411	1.18951
		0.27	0.099	0.109	0.084	0.43	0.36	0.37	0.45			0.279403	1.385	1.43541	1.33364	1.1397
		0.109	0.077	0.238	0.149	0.36	0.36	0.67	0.34			0.281906	1.24952	1.1158	1.30187	1.13388
		0.152	0.151	0.588	0.051	0.3	0.45	0.91	0.54			0.284397	1.22593	0.99115	1.18981	1.11073
		0.221	0.117	0.692	0.604	0.83	1.43	0.55	0.63			0.286888	1.32954	0.91331	1.37159	1.15279
		0.25	0.053	0.753	0.157	0.28	0.34	0.95	0.9			0.289379	1.15855	1.05716	1.4371	1.12314
		0.179	0.474	0.227	0.09	0.76	0.34	0.65	0.87			0.291882	0.89411	1.0952	1.50636	0.9878
		0.152	0.131	0.18	0.047	0.45	1.32	0.8	0.21			0.294373	0.89485	0.95656	1.61626	1.05214
		0.152	0.031	0.463	0.977	0.46	0.3	0.81	0.89			0.296864	1.14402	0.91448	1.55336	1.11805
		0.159	0.05	0.262	0.085	0.83	0.35	0.53	2.37			0.299366	1.35531	1.01282	1.62607	1.1878
		0.074	0.089	0.694	0.183	0.45	0.36	0.65	0.31			0.301858	1.24676	1.44797	1.58112	1.14298
		0.083	0.258	0.267	0.13	0.39	0.29	1.04	0.51			0.304349	1.03283	1.49259	1.57579	1.06585
		0.08	0.106	0.249	0.177	0.45	0.49	0.83	0.54			0.306851	0.89331	1.38312	1.73963	1.16
		0.313	0.123	0.302	0.175	0.36	0.37	0.81	0.37			0.309342	1.00688	1.20598	1.63664	1.26043
		0.192	0.038	0.19	0.567	0.89	0.29	0.66	0.28			0.311833	1.38447	1.14104	1.80477	1.22721
		0.176	0.098	0.114	0.072	0.88	0.3	0.49	0.78			0.314336	1.1446	1.17276	1.7514	1.18439
		0.358	0.052	1.009	0.056	0.44	0.37	0.65	0.29			0.316827	1.27847	0.95617	1.81224	1.2129
		0.089	0.199	0.218	0.083	0.52	0.28	0.67	0.69			0.319318	1.38	1.04677	1.86935	1.19707
		0.374	0.299	0.179	0.132	0.42	0.4	0.72	0.51			0.321821	1.29604	0.98403	1.91598	1.36976
		0.196	0.595	0.228	0.088	0.94	0.33	0.64	0.5			0.324312	1.38591	1.20756	1.90131	1.41534
		0.161	0.108	0.182	0.098	0.61	0.28	0.74	0.26			0.326803	1.62132	1.32876	1.96673	1.49461
		0.279	0.096	0.404	0.104	0.54	0.4	0.7	0.57			0.329294	1.65148	1.51672	1.95402	1.4461
		0.059	0.273	0.254	0.063	0.26	0.26	0.65	0.34			0.331797	1.71791	1.476	2.09374	1.33829
		0.342	0.239	0.472	0.046	0.96	0.35	0.38	0.57			0.334288	1.54266	1.35333	2.12869	1.23967
		0.445	0.09	0.18	0.13	0.52	0.42	0.48	0.81			0.336778	1.28818	1.28998	1.90355	1.10293
		0.283	0.213	0.335	0.149	0.44	0.42	1.14	0.37			0.339281	1.29844	1.23654	2.07393	0.96182
		0.177	0.066	0.587	0.031	0.25	0.36	0.45	0.4			0.341772	1.1162	1.36566	2.01505	0.97588
		0.067	0.176		0.075	0.42	0.67	0.59	0.29			0.344263	1.253	1.21691	1.99654	1.11829
		0.1	0.049		0.065	0.44	0.35	0.74	0.29			0.346766	1.30218	1.06211	1.89776	1.31488
		0.457	0.11		0.024	0.95	0.72	0.66	0.57			0.349257	1.40121	1.25468	1.97075	1.39293
		0.093	0.178		0.098	0.58	0.29	0.83	0.22			0.351748	1.4073	1.28752	2.18364	1.43341
		0.045	0.439		0.04	0.44	0.26	0.66	0.3			0.354251	1.06033	1.2736	2.13626	1.44778
		0.099	0.352		0.043	0.4	0.25	0.91	0.33			0.356742	0.97858	1.28965	1.92869	1.36014
		0.101	0.144		0.097	0.46	0.99	0.84	0.25			0.359233	1.28	1.14953	1.79411	1.22439
		0.093	0.039		0.114	0.57	0.82	0.49	0.38			0.361735	1.12719	1.28281	1.8528	1.18678
		0.126	0.061		0.302	0.5	0.52	0.8	0.54			0.364227	1.3787	1.07691	1.91748	1.27949
		0.12	0.035		0.047	0.4	0.34	0.86	0.7			0.366718	1.31873	0.94653	1.9385	1.24707
		0.095	0.715		0.171	0.57	0.43	0.83	0.4			0.36922	1.06324	1.17872	1.8915	1.04518
		0.082	0.209		0.194	0.48	0.28	0.8	0.27			0.371711	1.03161	1.37228	1.91514	0.82266
		0.132	0.057		0.563	0.96	0.41	0.58	0.4			0.374202	0.9158	1.25879	1.77383	0.66
		0.159	0.227		0.308	0.61	0.68	0.75	0.27			0.376693	1.02306	1.04373	1.75505	0.62455
		0.237	0.496		0.279	1.18	0.89	0.95	0.3			0.379196	1.49578	1.06849	1.80383	0.96951
		0.316	0.185		0.074	0.59	0.65	0.29	0.44			0.381687	1.50094	1.23615	1.73421	1.20171
		0.319	0.09		0.067	0.71	0.41	0.99	0.76			0.384178	1.41426	1.23729	2.01093	1.53144
		0.222	0.125		0.056	0.88	0.37	0.98	0.27			0.386681	1.19703	1.08707	1.69505	1.56108
		0.062	0.111		0.11	0.54	0.32	0.72	0.34			0.389172	1.21645	1.07793	1.70131	1.59512
		0.064	0.193		0.14	1.06	0.85	0.53	0.4			0.391663	1.32123	1.07609	1.70813	1.59214
		0.072	0.088		0.235	0.7	0.3	0.73	0.21			0.394166	1.26229	1.02476	1.65729	1.37656
		0.077	0.263		0.455	1.62	0.66	0.61	2.54			0.396656	1.33357	1.00837	1.56542	1.03341
		0.081	0.308			0.67	1.46	0.81	0.58			0.399148	1.3075	1.16639	1.6529	0.90566
		0.061	0.177			0.47	1.53		0.49			0.40165	1.25056	1.00466	1.4014	0.99575
		0.209	0.084			0.66	0.67		0.53			0.404141	1.28452	1.08826	1.5	1.03024
		0.057	0.939			0.76	1.25		0.3			0.406632	1.48698	1.3559	1.46271	1.07892
		0.17	0.107			0.4	0.67		0.64			0.409135	1.18828	1.31416	1.28794	1.19333
		0.062	0.601			0.56	0.81		0.51			0.411626	0.83767	1.19661	1.20252	1.21293
		0.081	0.123			0.94	0.24		0.37			0.414117	0.99985	1.13358	1.25196	1.15531
		0.166	0.114			0.85	0.54		0.4			0.416608	1.20034	1.42002	1.06766	1.28141
		0.104	0.135			0.45	0.33		1.36			0.419111	1.22609	1.36045	1.19187	1.28561
		0.157	0.514			0.56	0.69		1.1			0.421602	1.38221	1.39831	1.26355	1.24225
		0.101	0.094			0.35	0.45		0.41			0.424093	1.23628	1.6162	1.28673	1.09789
		0.325	0.109			0.32	0.56		1.77			0.426596	1.2943	1.57632	1.18785	1.04976
		0.095	0.141			0.4	0.49		0.46			0.429087	1.1391	1.39293	1.26533	0.9948
		0.096	0.061			0.33	0.69		0.38			0.431578	1.06085	1.18012	1.36206	0.95141
		0.073	0.057			1.95	0.39		0.7			0.43408	1.158	1.08757	1.24056	1.01585
		0.062	0.207			1.39	0.32		0.38			0.436571	0.90784	1.13576	1.25589	1.04577
		0.294	0.19			0.85	0.92		0.28			0.439062	0.97312	1.13131	1.44019	1.10949
		0.115	0.12			1.25	0.77		0.26			0.441565	1.03009	1.20657	1.48738	1.20927
		0.319	0.143			0.78	0.33		0.83			0.444056	0.82311	1.07935	1.25196	1.08978
		0.186	0.081			0.51	0.71		1.21			0.446547	0.99249	1.01717	1.25112	1.1184
		0.046	0.124			0.37	0.33		0.76			0.44905	1.13895	1.23776	1.43626	1.30415
		0.186	0.045			0.52	1.99		1.88			0.451541	1.17751	1.21477	1.38103	1.36214
		0.196	0.076			0.33	0.9		0.61			0.454032	1.26102	1.34703	1.25664	1.43902
		0.153	0.288			0.46	1.36		0.53			0.456535	1.02103	0.90141	1.19645	1.30829
		0.117	0.033			0.91	0.5		0.79			0.459026	0.75625	0.87754	1.29047	0.99558
		0.102	0.108			0.49	0.4		2.34			0.461517	1.04553	0.88467	1.37991	0.78537
		0.107	0.034			0.7	0.29		0.36			0.464008	1.31316	1.00886	1.31654	0.69244
		0.062	0.091			0.65	0.39		0.49			0.46651	1.51187	1.00751	1.36411	0.77033
		0.113	0.079			0.94	0.79		0.77			0.469001	1.65516	1.06124	1.34121	0.89168
		0.104	0.058			0.41	0.45		0.69			0.471492	1.36653	1.22112	1.39	0.93463
		0.047	0.154			0.4	0.31		0.62			0.473995	1.40031	1.24184	1.33907	1.07084
		0.137	0.195			0.43	0.74		1.87			0.476486	1.45757	0.93162	1.52458	1.11206
		0.159	0.081			0.56	0.46		0.75			0.478977	1.42	1.0461	1.49981	1.24488
		0.08	0.057			0.36	0.33		0.32			0.48148	1.41441	1.11206	1.38738	1.26743
		0.049	0.133			0.88	0.43		0.51			0.483971	1.56877	1.15026	1.43486	1.29818
		0.068	0.127			0.37	0.44		0.54			0.486462	1.48909	1.0636	1.34131	1.29683
		0.074	0.123			0.23	0.39		0.54			0.488965	1.16957	1.15232	1.28486	1.26913
		0.109	0.096			0.6	0.26		0.34			0.491455	0.96237	1.28811	1.33	1.1642
		0.094	0.09			0.43	0.47		0.72			0.493947	0.86771	1.36227	1.1172	1.11683
		0.101	0.062			0.43	0.37		0.28			0.496449	1.00587	1.57563	1.19738	1.22718
		0.046	0.096			0.84	0.49		0.36			0.49894	1.185	1.54532	1.27	1.20805
		0.044	0.858			0.7	1.06					0.501431	1.30563	1.3	1.20636	1.16268
		0.078	0.276			0.48	0.58					0.503922	1.44744		1.22981	1.22553
		0.219	0.031			0.52	0.24					0.506425	1.27524		1.23869	1.15997
		0.12	0.343			0.57	0.42					0.508916	1.08934		1.34523	1.13195
		0.054	0.06			0.67	1.24					0.511407	1.12409		1.42963	1.20111
		0.239	0.087			0.45	0.31					0.51391	1.04249		1.25467	1.12515
		0.082	0.063			0.3	0.43					0.516401	0.9333		1.2057	1.20098
		0.081	0.043			0.27	0.33					0.518892	1.06125		1.31	1.0874
		0.087	0.085			0.53	0.51					0.521394	1.19115		1.32757	1.03669
		0.134	0.107			0.51	0.24					0.523886	1.25039		1.14991	1.2239
		0.046	0.076			0.53	1.9					0.526377	1.60318		1.06748	1.15501
		0.065	0.046			0.4	0.46					0.528879	1.58758		1.19935	1.19062
		0.04	0.531			0.25	1.25					0.53137	1.2477		1.01944	1.09488
		0.11	0.063			1.06	0.32					0.533861	1.29109		0.96	0.86203
		0.26	0.034			0.58	0.35					0.536364	1.49228		1.17364	0.88959
		0.41	0.223			0.45	1.14					0.538855	1.29125		1.20224	1.03146
		0.251	0.142			0.51	0.38					0.541346	1.07526		1.01505	1.19759
		0.185	0.055			0.25	0.3					0.543837	1.05043		0.90234	1.10591
		0.081	0.111			0.52	0.5					0.54634	0.89852		0.90486	0.96732
		0.168	0.065			0.33	0.47					0.548831	0.92363		1.03682	0.87913
		0.117	0.109			0.79	0.51					0.551322	0.99919		0.96925	0.91813
		0.144	0.081			0.35	0.65					0.553824	1.30929		1.15449	1.01341
		0.382	0.154			0.77	0.87					0.556316	1.53094		1.02542	1.03504
		0.038	0.036			0.77	0.45					0.558806	1.3775		1.1643	1.26377
		0.102	0.101			1.16	0.27					0.561309	1.21895		1.18701	1.45927
		0.079	0.097			0.69	0.97					0.5638	1.15114		1.21047	1.18913
		0.083	0.118			0.32	0.55					0.566291	1.19398		1.13093	1.11569
		0.085	0.074			1.02	0.84					0.568794	1.40453		1.14963	1.19439
		0.198	0.152			1.02	0.36					0.571285	1.40089		1.03318	1.25393
		0.186	0.083			0.72	0.43					0.573776	1.00531		0.99897	1.17084
		0.248	0.087			1.15	0.42					0.576279	1.07043		1.0829	1.18293
		0.042	0.077			0.48	1.04					0.57877	1.30469		0.96495	1.13379
		0.095	0.064			0.58	0.45					0.581261	1.03396		1.09196	1.2558
		0.069	0.069			1.54	0.84					0.583763	1.17007		1.0971	1.46756
		0.115	0.34			1.06	0.47					0.586255	1.44494		1.00579	1.48848
		0.233	0.17			0.77	1.68					0.588746	1.46297		1.16682	1.37843
		0.135	0.089			1.04	0.48					0.591237	1.24612		1.3071	1.14585
		0.137	0.086			0.56	0.66					0.593739	1.07013		1.28346	1.04634
		0.099	0.069			0.98	0.73					0.59623	1.2167		1.25495	1.07038
		0.157	0.542			0.76	1.8					0.598721	1.15812		1.26664	1.22585
		0.416	0.056			1.03	0.42					0.601224	1.06581		1.10458	1.32293
		0.216	0.055			0.72	1.72					0.603715	0.99955		1.14009	1.37572
		0.131	0.17			0.43	0.46					0.606206	1.07689		1.17056	1.26634
		0.229	0.093			1.08	0.71					0.608709	1.15641		1.11701	1.36325
		0.201	0.049			0.74	0.61					0.6112	1.2814		1.14224	1.32808
		0.41	0.053			1.03	0.47					0.613691	1.59417		1.22766	1.3
		0.172	0.233			0.47	0.75					0.616194	1.53606		1.22598
		0.089	0.409			0.37	0.54					0.618685	1.39859		1.30766
		0.448	0.047			0.75	0.64					0.621175	1.34458		1.50925
		0.148	0.131			0.51	1.81					0.623678	1.06188		1.4785
		0.146	0.143			0.34	0.91					0.626169	1.19706		1.45561
		0.083	0.165			0.65	0.45					0.62866	1.37145		1.68626
		0.108	0.059			0.65	1.43					0.631151	1.2928		1.62963
		0.136	0.299			0.75	0.69					0.633654	1.7566		1.76757
		0.155	0.073			0.63	0.62					0.636145	1.57618		1.54589
		0.071	0.155			0.9	0.96					0.638636	1.47		1.65953
		0.106	0.058			0.47	1.82					0.641139			1.60411
		0.267	0.144			0.59	0.81					0.64363			1.58869
		0.056	0.217			1.32	0.51					0.646121			1.4957
		0.057	0.116			0.28	0.32					0.648624			1.52953
		0.204	0.086			0.35	0.32					0.651115			1.52589
		0.054	0.116			0.52	0.86					0.653606			1.47963
		0.091	0.086			0.28	0.82					0.656108			1.58729
		0.056	0.416			1.38	0.69					0.658599			1.62561
		0.096	0.261			0.86	0.9					0.66109			1.69888
		0.181	0.132			0.84	0.67					0.663593			1.67785
		0.072	0.05			0.63	0.49					0.666084			1.95234
		0.08	0.077			0.39	0.7					0.668575			2.16598
		0.149	0.264			0.54	0.5					0.671078			2.06121
		0.065	0.268			0.56	0.5					0.673569			2.04449
		0.414	0.084			0.52	0.67					0.67606			2.11383
		0.077	0.326			0.89	0.46					0.678551			1.95486
		0.54	0.088			0.52	0.73					0.681053			1.96776
		0.481	0.423			0.45	0.46					0.683544			1.88869
		0.602	0.249			0.38	0.45					0.686036			1.81187
		0.467	0.316			0.34	1.74					0.688538			1.8071
		0.046	0.082			0.36	1.23					0.691029			1.87364
		0.112	0.168			0.31	0.43					0.69352			1.97327
		0.066	0.14			0.43	0.42					0.696023			1.80664
		0.111	0.065			0.38	0.48					0.698514			1.88458
		0.114	0.085			0.89	0.66					0.701005			1.82636
		0.249	0.228			0.36	0.36					0.703508			1.97785
		0.181	0.082			0.6	0.29					0.705999			1.92262
		0.192	0.294			1.13	0.92					0.70849			1.89486
		0.253	0.068			0.4	0.77					0.710993			2.01037
		0.211	0.336			0.45	0.47					0.713483			1.77355
		0.117	0.068			0.3	0.23					0.715975			1.8428
		0.224	0.095			0.49	0.36					0.718466			1.77
		0.203	0.098			0.51	1.05					0.720968			1.58262
		0.183	0.048			0.54	0.51					0.723459			1.85607
		0.105	0.115			0.36	0.59					0.72595			1.89252
		0.152	0.38			0.44	0.5					0.728453			1.70374
		0.132	0.142			0.24	0.41					0.730944			1.68056
		0.142	0.067			0.29	1.65					0.733435			1.49514
		0.162	0.122			0.42	0.66					0.735938			1.62832
		0.133	0.032			0.54	2.22					0.738429			1.57729
		0.261	0.048			0.55	1.61					0.74092			1.70879
		0.138	0.045			0.51	0.78					0.743423			1.6629
		0.136	0.109			0.56	1.1					0.745914			1.64953
		0.29	0.135			0.43	0.48					0.748405			1.81935
		0.129	0.07			0.28	0.77					0.750907			1.89439
		0.087	0.144			0.52	0.71					0.753398			1.82
		0.097	0.1			0.51	0.37					0.755889			1.87953
		0.137	0.09			0.54	1					0.758392			1.95804
		0.13	0.155			0.55	1.51					0.760883			2.07449
		0.153	0.079			0.77	0.93					0.763374			2.08804
		0.075	0.129			0.65	0.66					0.765865			2.12925
		0.147	0.108			0.53	1.3					0.768368			2.12178
		0.069	0.123			0.37	0.98					0.770859			2.06327
		0.248	0.051			0.88	0.5					0.77335			2.20916
		0.058	0.099			0.53	0.35					0.775853			2.06682
		0.089	0.103			0.37	0.59					0.778343			2.10505
		0.113	0.072			0.34	0.45					0.780834			2.22
			0.098			0.74	0.48					0.783337			2.08336
			0.04			0.79	0.47					0.785828			2.15308
			0.111			0.47	0.71					0.788319			2.33757
			0.063			0.37	0.32					0.790822			2.05458
			0.063			0.47	0.35					0.793313			2.17421
			0.098			0.73	0.59					0.795804			2.09897
			0.062			0.27	0.53					0.798307			1.97224
			0.064			0.37	0.99					0.800798			2.08
			0.078			0.41	1.06					0.803289			2.09364
			0.095			0.44	1.7					0.80578			2.02607
			0.053			0.48	1.42					0.808283			1.75523
			0.059			1.31	1.94					0.810774			1.67355
			0.068			0.55	1.83					0.813265			1.58224
			0.056			0.56	0.93					0.815767			1.47869
			0.093			0.29	0.47					0.818258			1.22047
			0.064			0.64	0.47					0.820749			1.17421
			0.069			0.57	1.41					0.823252			1.05551
			0.47			0.35	0.81					0.825743			0.82654
			0.046			0.29	0.73					0.828234			1.02701
			0.054			0.25	0.58					0.830737			1.11626
			0.3			0.37	0.31					0.833228			1.08449
			0.052			1	0.54					0.835719			1.04645
			0.1			0.62	0.41					0.838222			1.04673
			0.087			0.3	0.51					0.840713			1.19757
			0.078			0.41	0.8					0.843203			1.3086
			0.069			0.66	0.38					0.845706			1.26495
			0.057			0.93	0.98					0.848197			1.25925
			0.074			1.06	0.84					0.850688			1.34121
			0.199			0.78	1.82					0.853179			1.43243
			0.114			0.52	1.26					0.855682			1.32533
			0.083			0.54	0.74					0.858173			1.37579
			0.112			0.98	0.2					0.860664			1.22692
			0.109			0.37	0.32					0.863167			1.41206
			0.09			0.34	0.97					0.865658			1.44411
			0.093			0.4	0.64					0.868149			1.32841
			0.087			0.71	0.68					0.870652			1.28495
			0.261			0.53	0.63					0.873143			1.12495
			0.083			0.44	0.79					0.875633			1.24888
			0.232			0.52	0.7					0.878136			1.19178
			0.102			0.28						0.880627			1.29308
			0.103			0.52						0.883118			1.19224
			0.055			0.95						0.885621			1.22794
			0.086			0.66						0.888112			1.30869
			0.086			0.6						0.890603			1.29963
			0.122			0.68						0.893094			1.38327
			0.103			1.14						0.895597			1.31458
			0.093			1.39						0.898088			1.29813
			0.094			0.96						0.900579			1.14336
			0.062			0.6						0.903081			1.12196
			0.146			2.51						0.905573			1.11355
			0.293			1.36						0.908064			1.02617
			0.076			0.46						0.910566			0.96935
			0.095			0.81						0.913057			0.97832
			0.081			0.86						0.915548			0.88738
			0.019			0.56						0.918051			1.11093
			0.07			0.56						0.920542			1.09925
			0.179			0.62						0.923033			1.14626
			0.193			0.72						0.925536			1.23748
			0.465			0.39						0.928027			1.18701
			0.058			0.38						0.930518			1.44514
			0.162			1.28						0.933021			1.3314
			0.022			0.36						0.935512			1.37458
			0.151			0.71						0.938003			1.37037
			0.058			0.98						0.940494			1.66019
			0.072			0.32						0.942996			1.59178
			0.255			0.56						0.945487			1.58607
			0.164			0.36						0.947978			1.62383
			0.1			1.14						0.950481			1.44729
			0.338			0.94						0.952972			1.41159
			0.123			0.97						0.955463			1.40262
			0.399			1.08						0.957966			1.46505
			0.039			0.38						0.960457			1.52561
			0.033			0.87						0.962948			1.38224
			0.041			0.66						0.96545			1.48794
			0.144			0.51						0.967942			1.49486
			0.033			0.31						0.970433			1.48037
			0.072			0.28						0.972935			1.25869
			0.289			0.71						0.975426			1.3285
			0.04			0.78						0.977917			1.45907
			0.033			0.48						0.980408			1.28019
			0.098			0.38						0.982911			1.37439
			0.099			0.67						0.985402			1.29196
			0.05			0.3						0.987893			1.23262
			0.042			0.58						0.990396			1.14308
			0.091			0.86						0.992887			1.22178
			0.095			0.6						0.995378			1.40187
			0.076			0.33						0.99788			1.2272
			0.124			0.28						1.00037			1.16888
			0.03			0.39						1.00286			1.34561
			0.107			0.39						1.00537			1.45402
			0.657			0.54						1.00786			1.42766
			0.167			0.77						1.01035			1.3829
			0.059			1.04						1.01285			1.32869
			0.094			0.52						1.01534			1.19822
			0.091			0.55						1.01783			1.1685
			0.315			0.24						1.02033			1.14327
			0.207			0.37						1.02283			1.16028
			0.145			0.44						1.02532			0.99626
			0.057			0.56						1.02781			1.07794
			0.066									1.03031			1.04944
			0.188									1.0328			0.83206
			0.042									1.03529			0.95271
			0.238									1.0378			0.84355
			0.102									1.04029			0.85084
			0.417									1.04278			0.90084
			0.287									1.04528			0.84505
			0.262									1.04777			0.70206
			0.49									1.05026			0.66159
			0.111									1.05276			0.6286
			0.035									1.05526			0.78822
			0.098									1.05775			0.73439
			0.218									1.06025			0.80925
			0.56									1.06274			1.01607
			0.112									1.06523			0.91336
			0.03
			0.413
			0.207
			0.366
			0.092
			0.037
			0.058
			0.172
			0.332
			0.261
			0.072
			0.088
	C) Immunohistochemistry brain cortex (arb. units/nm2)
		Lipofuscin				SCMAS				GFAP				IBA-1
		mCATLoxP	CAMKCre-mCAT	CLN7Dex2-mCATLoxP	CLN7Dex2-CAMKCre-mCAT	mCATLoxP	CAMKCre-mCAT	CLN7Dex2-mCATLoxP	CLN7Dex2-CAMKCre-mCAT	mCATLoxP	CAMKCre-mCAT	CLN7Dex2-mCATLoxP	CLN7Dex2-CAMKCre-mCAT	mCATLoxP	CAMKCre-mCAT	CLN7Dex2-mCATLoxP	CLN7Dex2-CAMKCre-mCAT
		115.109	120.591	238.972	167.95	135.584	132.618	245.406	189.917	56.5417	58.8909	90.2718	51.1857	117.78	113.406	137.803	113.851
		127.295	130.298	230.36	178.321	157.53	139.125	262.161	191.109
		134.544	116.628	236.139	167.75	153.669	143.38	269.862	185.011
		128.369	102.214	235.821	188.137	155.86	134.62	266.142	204.251	52.1367	54.2131	80.2426	58.1074	111.519	105.605	143.823	106.959
	Average	126.329	117.433	235.323	175.539	150.661	137.436	260.893	192.572	54.3392	56.552	85.2572	54.6466	114.65	109.506	140.813	110.405
	p-value (ANOVA, Tukey)	0.5061		<0.0001		0.201		<0.0001		0.9653		0.0112		0.7221		0.0108
		<0.0001				<0.0001				0.0108				0.0186

## Sheet: Figure 3
	A) Glycolytic flux (nmol/h*mg protein)
		mCATLoxP	CAMKCre-mCAT	CLN7Dex2-mCATLoxP	CLN7Dex2-CAMKCre-mCAT
		72.88	86.17	91.91	80.27
		90.7	90.07	137.71	106.72
		89.48	74.66	129.21	106.72
		88.24	75.78	99.49	88.85
			108.35		81.19
			82.74
	Average	85.325	86.295	114.58	92.75
	P-value (ANOVA, DMS)	0.919		0.04
		0.012
	B) Lactate released (nmol/mg protein)
		mCATLoxP	CAMKCre-mCAT	CLN7Dex2-mCATLoxP	CLN7Dex2-CAMKCre-mCAT
		1.04	0.82	1.55	1.11
		1.06	0.95	1.19	0.87
		0.86	0.76	1.02	0.82
		0.73	0.69	2.03	1.03
		1.02	0.88	1.11	1.01
		0.98	0.94	2.36764	1.06104
		0.991537	0.89	1.56144	1.18614
		1.11664		1.96454	1.00544
	Average	0.974772	0.847143	1.5992	1.01158
	P-value (ANOVA, Tukey)	0.7916		0.0008
		0.0004
	C) PPP neurons (nmol/h*mg protein)
		14CO2 from 14C1-6-Glc				14CO2 from 14C1-Glc		14CO2 from 14C6-Glc
		WT	CLN7Dex2			WT	CLN7Dex2	WT	CLN7Dex2
		80.75	18.69			94.6708	21.2681	13.9242	2.57855
		50.35	13.74			70.1285	15.42	19.7808	1.67802
		61.21	35.95			82.5291	10.8804	21.3211	3.99137
		40.48	28.09			54.438		13.9602
		49.79				22.7277		7.91
	Average	56.52	24.12		Average	64.9	15.86	15.38	2.749
	p-value (t-test)	0.0085			p-value (t-test)	0.0265		0.0079
	D) In vivo 1H-Magnetic Resonance Spectroscopy metabolite abundance (fold vs WT)
			CLN7Dex2
		WT	Ala	Asp	Cho	Cr	GABA	GPC	Gln	Glth	Glu	Gly	Ins	Lac	PCh	PCr	Tau	Gua	Cho+GPC+PCh	NAA+NAAG	Ins+Gly	Glu+Gln
		1	0.823413	1.46897	0.602968	1.04303	0.693005	0.465116	1.02585	1.42857	1.28369	2.05525	0.902778	0.330769	0.636059	0.772233	1.50902	1.10606	0.993564	1.07592	0.982804	1.20737
		1	1.13095	0.703448	1.49351	1.11085	0.987694	0.862403	1.00533	0.668831	1.09263	2.98343	0.811111	1.26154	0.755619	0.731809	1.52992	1.40152	1.00563	1.11324	0.794974	1.067
		1	0.882937	0.641379	0.584416	1.57858	0.459845	0.116279	1.97989	0.772727	0.905834	1.48066	0.516667	0.615385	0.329986	0.453025	1.04158	1.16667	0.635559	1.12071	0.670635	1.22123
		1		0.517241	0.528757	1.37044	0.385363	0.203488	2.34304	1.01299	0.750597	2.16575	0.631944	0.692308	0.803443	0.577084	1.19886		0.583266	0.441459	0.690476	1.21822
		1				1.21843	1.13342		1.13664	0.720779	0.688332		1.14028	0.792308		0.667689	0.838099		0.985519	0.851994	1.21429	0.819978
	Average	1	0.945767	0.832759	0.802412	1.26427	0.731865	0.411822	1.49815	0.920779	0.944217	2.17127	0.800556	0.738462	0.631277	0.640368	1.22349	1.22475	0.840708	0.920665	0.870635	1.10676
	p-value (t-test vs WT)		0.460382	0.689657	0.926596	0.0848446	0.0156712	0.190612	0.0167139	0.100459	0.898477	0.00455979	0.0025028	0.747621	0.600962	0.938571	0.00390335	0.994948	0.0358574	0.631847	0.769446	0.10259
	E) PFKFB3 activity (F-2,6-P2 nmol/min*mg protein)
		WT	CLN7Dex2
		0.16	0.187
		0.141	0.196
		0.161	0.2
	Average	0.154	0.1943
	p-Value (t-test)	0.0059
	F) PFKFB3 (protein/b-actin) (arb. units)
		Primary neurons		Brain cortex
				2 months		8 months
		WT	CLN7Dex2	WT	CLN7Dex2	WT	CLN7Dex2
		0.555266	1.29105	0.82658	1.18895	0.90734	1.11586
		1.68101	1.52992	0.891135	1.29667	0.82218	1.62654
		1.67139	2.31765	0.671	1.881	0.732	1.86
		0.970543	1.31107
		1.12641	2.40608
		1.5155	2.58975
			1.83272
	Average	1.253	1.897	0.796238	1.45554	0.820507	1.53413
	p-value (t-test)	0.0418		0.0426		0.034
									Representative WB shown in figure							Representative WB shown in figure
	G) PFKFB3 mRNA abundance (mRNA/mRNA b-actin, fold, arb. units)
		WT	CLN7Dex2
		1	0.97
		1	0.81
		1	1.12
		1	1.13
	Average	1	1.0075
	p-Value (t-test)	0.9239
	H) Cdh1 and P-Cdh1 Western blot in primary neurons
	See S3e for quantification
	Phos-tag makes than molecular weight marker doesn't run normaly.
	Representantive Western blot shown in figure
	I) Intracellular calcium levels (arb. units/mg protein)
		WT	CLN7Dex2
		61	86
		67	94
		63	71
	Average	63.6667	83.6667
	p-value (t-test)	0.0455
	J) PFKFB3 Western blot (plus replicates) after BAPTA treatment
	See S3f for quantification
	Representative WB shown in figure
	K) Glycolytic flux BAPTA (nmol/h*mg protein)
		WT		CLN7Dex2
		Vehicle	BAPTA	Vehicle	BAPTA
		78.89	62.45	89.5	77.91
		58.5	41.37	90.1	64.15
		69.95	50.63	91.56	65.73
		61.56	44.99		49.7
		60.53	57.07
	Average	65.886	51.302	90.3867	64.3725
	P-value (ANOVA, Tukey)	0.083		0.0085
		0.0095
	L) p35/25 Western blot (plus replicates) in primary neurons and brain cortex at diferent ages
	See S3g for quantification
			Representative wb shown in figure						Representative wb shown in figure
	M) PFKFB3 and p35/25 Western blot (plus replicates) after MDL treatment
	See S3i for quantification
	Representative Western blot shown in the figure
	N) PFKFB3 and Cdk5 Western blot (plus replicates) after siCdk5 knock-down
	See S3j for quantification
		Representative Western blot shown in the figure

## Sheet: Figure 4
	A) PFKFB3 activity (F-2,6-P2 nmol/min*mg protein)
		WT		CLN7Dex2
		Vehicle	AZ	Vehicle	AZ
		0.208	0.112	0.241	0.181
		0.213	0.155	0.239	0.192
		0.205	0.168	0.269932	0.166293
		0.214824	0.120489	0.254316
	Average	0.210206	0.138872	0.251062	0.179764
	p-value (ANOVA, Tukey)	0.0005		0.0009
		0.026
	B) Glycolytic flux (nmol/h*mg protein)
		WT		CLN7Dex2
		Vehicle	AZ	Vehicle	AZ
		89.48	88.28	124.11	67.77
		86.46	73.69	106.45	103.12
		86.42	87.78	101.211	84.68
		88.07			74.91
	Average	87.6075	83.25	110.59	82.62
	p-Value (ANOVA, DMS)	0.6042		0.0181
		0.0064
	C) Mitochondrial ROS (MitoSOX fluorescence, arb. units)
		WT		CLN7Dex2
		Vehicle	AZ	Vehicle	AZ
		21.25	19.9	29.42	31.27
		20.83	16.55	26.02	28.54
		20.88	19.57	25.19	27.23
		22.06	25.26	27.7	27.17
	Average	21.255	20.32	27.0825	28.5525
	p-Value (ANOVA, TUKEY)	0.9356		0.7974
		0.0158
	C) Active caspase-3 Western blot (plus replicates) in primary neurons after AZ67 treatment
	See S4b for quantification
	Representative WB shown in figure
	E) Mitochondrial morphology in neuronal soma of brain cortex
		AREA (arb. units)				LENGHT (arb. units)
	p-value (ANOVA, Tukey)	0.8442		0.1151		0.0032		0.5618					WT		CLN7Dex2
		0.6734				0.0222						Distance (mm)	Vehicle	AZ	Vehicle	AZ
	Average	0.165289	0.174082	0.174567	0.18511	0.546533	0.637862	0.613742	0.646711			0	1.8	2.02	1.36	0.89
		WT		CLN7Dex2		WT		CLN7Dex2				0.002491	1.76689	1.95048	0.91916	1.1287
		Vehicle	AZ	Vehicle	AZ	Vehicle	AZ	Vehicle	AZ			0.00499375	1.63418	2.15238	0.75606	1.27036
		0.537	0.362	0.136	0.245	0.744	1.139	0.586	0.603			0.00748475	1.53939	1.91	1.0245	1.34667
		0.288	0.04	0.267	0.193	0.383	0.773	0.918	0.457			0.00997575	1.5813	1.49571	1.36964	1.26137
		0.117	0.118	0.487	0.04	0.508	0.702	0.51	0.506			0.0124785	1.78326	1.1319	1.49351	1.13746
		0.557	0.14	0.236	0.251	0.261	0.502	0.505	0.775			0.0149695	1.78913	1.14286	1.26358	1.09197
		0.128	0.311	0.272	0.2	0.255	1.573	1.504	0.545			0.0174605	1.77474	1.485	0.90103	1.01525
		0.105	0.249	0.117	0.069	0.543	1.13	0.338	0.361			0.0199633	1.89947	1.75	0.76852	0.9562
		0.166	0.22	0.14	0.063	0.401	0.653	1.482	0.729			0.0224542	1.85318	1.76643	1.06775	1.04566
		0.293	0.072	0.606	0.15	0.698	0.53	1.249	1.025			0.0249452	1.66912	1.52381	1.46756	1.07881
		0.074	0.194	0.405	0.157	0.324	0.462	0.549	1.04			0.0274363	1.54258	1.45048	1.62361	1.07901
		0.3	0.186	0.204	0.057	0.986	1.242	0.61	0.832			0.029939	1.4173	1.54143	1.39946	1.12004
		0.12	0.198	0.303	0.049	0.527	0.65	0.484	1.386			0.03243	1.32469	1.5531	0.95712	1.05583
		0.317	0.221	0.423	0.186	0.281	0.455	0.647	0.498			0.034921	1.35248	1.31667	0.59524	1.00569
		0.165	0.378	0.071	0.093	0.427	0.956	0.379	0.712			0.0374237	1.49239	1.195	0.46118	1.00489
		0.137	0.605	0.087	0.2	0.555	0.717	0.252	0.462			0.0399148	1.63667	1.13667	0.50656	1.08967
		0.28	0.258	0.119	0.122	1.108	0.391	0.381	0.695			0.0424057	1.59486	1.21333	0.79564	1.15303
		0.089	0.294	0.381	0.118	0.511	0.494	0.51	0.692			0.0449085	1.40792	1.35571	1.19493	1.42446
		0.478	0.717	0.133	0.143	0.425	1.442	0.392	0.454			0.0473995	1.26231	1.62	1.52999	1.58461
		0.289	0.089	0.746	0.045	0.514	0.34	0.511	0.403			0.0498905	1.19634	1.78095	1.75985	1.6663
		0.464	0.296	0.449	0.06	1.414	0.961	0.545	0.75			0.0523933	1.32187	1.755	1.85518	1.59681
		0.398	0.14	0.419	0.234	0.377	0.271	1.493	0.658			0.0548843	1.49825	1.79429	1.77225	1.53771
		0.208	0.14	0.205	0.113	0.679	0.361	0.624	0.88			0.0573753	1.46563	1.69119	1.65338	1.48819
		0.275	0.122	0.241	0.055	0.431	0.824	0.932	0.823			0.059878	1.47377	1.83571	1.43699	1.43142
		0.366	0.131	0.25	0.064	0.429	1.524	1.127	1.734			0.062369	1.5573	1.84476	1.25069	1.42897
		0.137	0.182	0.088	0.506	0.435	0.36	0.537	0.481			0.06486	1.53811	1.40095	1.00131	1.4691
		0.444	0.192	0.23	0.224	0.363	0.79	0.491	0.968			0.067351	1.4491	1.32143	0.77382	1.38684
		0.383	0.114	0.191	0.187	0.335	1.452	0.832	0.965			0.0698538	1.37511	1.46333	0.71683	1.3268
		0.282	0.218	0.629	0.17	0.53	0.452	0.663	0.398			0.0723448	1.40821	1.62548	0.8621	1.15235
		0.602	0.219	0.064	0.408	0.495	0.483	0.306	0.726			0.0748358	1.48303	1.77571	1.24421	1.00711
		0.413	0.118	0.111	0.169	0.403	0.391	0.697	1.298			0.0773385	1.55497	1.6719	1.69499	0.89293
		0.1	0.187	0.116	0.094	0.967	0.957	0.813	0.993			0.0798295	1.55453	1.59714	2.03658	0.82262
		0.122	0.428	0.073	0.106	1.403	0.538	0.54	0.637			0.0823205	1.71261	1.59	2.10822	0.88969
		0.178	0.456	0.077	0.089	0.373	0.475	0.832	0.68			0.0848232	1.68944	1.40286	1.95651	0.89517
		0.048	0.219	0.118	0.116	0.54	0.567	0.487	0.309			0.0873142	1.75193	1.56167	1.63414	0.93984
		0.134	0.31	0.069	0.148	0.454	0.456	0.536	0.721			0.0898053	1.65976	1.78	1.2327	0.98357
		0.157	0.118	0.11	0.159	0.282	0.511	0.824	0.567			0.092308	1.54563	1.63762	0.90577	1.04777
		0.135	0.192	0.253	0.099	0.462	0.559	0.616	0.807			0.094799	1.54962	1.50762	0.86499	1.11725
		0.071	0.071	0.081	0.07	0.547	0.568	0.578	0.457			0.09729	1.57155	1.825	1.06387	1.25846
		0.1	0.093	0.169	0.249	0.28	0.783	1.065	0.835			0.0997928	1.60702	1.92095	1.2969	1.46643
		0.137	0.176	0.179	0.07	0.361	0.541	0.647	1.541			0.102284	1.47141	1.80762	1.38009	1.65131
		0.055	0.089	0.344	0.114	0.567	0.355	0.654	0.75			0.104775	1.39874	1.74	1.22249	1.66258
		0.168	0.272	0.144	0.118	0.498	0.1451	1.579	0.729			0.107277	1.57476	1.77119	1.02714	1.59365
		0.192	0.416	0.093	0.325	0.289	0.744	0.75	1.294			0.109769	1.5137	1.82	1.02406	1.55364
		0.078	0.101	0.092	0.448	0.476	0.462	0.458	0.564			0.11226	1.3342	1.76143	1.08175	1.50417
		0.12	0.137	0.27	0.209	0.572	0.672	0.431	0.469			0.114751	1.09338	1.93667	1.04162	1.42933
		0.105	0.199	0.082	0.171	0.378	0.616	0.732	0.624			0.117253	1.19236	1.89476	0.90058	1.37582
		0.109	0.088	0.338	0.168	0.26	0.692	0.51	1.106			0.119744	1.29484	1.88286	0.74249	1.34753
		0.202	0.298	0.095	0.067	0.483	0.617	0.886	0.892			0.122235	1.42445	1.865	0.75815	1.40139
		0.563	0.748	0.053	0.147	0.591	0.571	0.975	0.502			0.124738	1.43303	1.83619	0.97328	1.57151
		0.67	0.235	0.057	0.205	0.246	0.881	1.123	0.868			0.127229	1.34	1.58571	1.3142	1.65996
		0.187	0.094	0.039	0.186	0.683	0.921	1.08	0.912			0.12972	1.24948	1.35619	1.72114	1.74476
		0.208	0.249	0.034	0.2	0.429	0.445	0.882	0.776			0.132223	1.1827	1.34405	2.04613	1.73058
		0.269	0.19	0.336	0.354	1.382	0.543	0.367	0.752			0.134714	1.2414	1.27714	2.07348	1.67473
		0.217	0.245	0.07	0.18	0.661	0.343	0.797	0.495			0.137205	1.52282	1.45738	1.6921	1.54245
		0.247	0.118	0.178	0.085	0.571	0.479	0.471	0.487			0.139708	1.75754	1.75	1.17948	1.34031
		0.175	0.273	0.084	0.098	0.537	0.433	1.237	0.793			0.142199	1.75236	1.99214	0.88106	1.2164
		0.078	0.192	0.218	0.11	0.438	0.385	0.501	0.589			0.14469	1.69467	1.82952	0.99974	1.05747
		0.117	0.205	0.145	0.1	0.456	0.551	1.345	1.168			0.147192	1.57958	1.99	1.42882	0.87087
		0.115	0.206	0.216	0.145	0.474	0.54	0.996	0.617			0.149683	1.45561	2.13571	1.86975	0.85871
		0.321	0.324	0.047	0.077	1.639	1.368	0.237	0.532			0.152174	1.30897	2.03952	1.99623	0.90887
		0.147	0.04	0.322	0.101	0.308	0.509	0.612	0.545			0.154665	1.2195	1.85714	1.78075	0.95598
		0.539	0.501	0.079	0.357	0.731	0.61	0.814	0.503			0.157168	1.25726	1.845	1.41521	0.98643
		0.353	0.097	0.068	0.237	0.956	0.37	0.513	0.292			0.159659	1.36756	1.61048	1.17474	1.02542
		0.071	0.321	0.126	0.128	0.78	0.703	0.607	0.349			0.16215	1.57193	1.14619	1.26208	1.18482
		0.272	0.142	0.078	0.078	0.577	0.993	0.448	0.359			0.164653	1.77433	0.81	1.49414	1.22334
		0.203	0.105	0.075	0.1	0.544	0.785	0.454	0.353			0.167144	1.70344	0.90357	1.66395	1.30948
		0.187	0.055	0.295	0.102	1.445	0.866	0.4	0.255			0.169635	1.49	1.35381	1.68467	1.293
		0.187	0.125	0.362	0.093	0.803	0.522	1.435	0.658			0.172137	1.36524	1.685	1.72359	1.38448
		0.071	0.594	0.117	0.181	0.567	0.619	0.447	0.283			0.174628	1.24712	1.79	1.89068	1.28696
		0.184	0.059	0.084	0.367	0.596	0.331	0.579	0.554			0.17712	1.28586	1.77429	2.02802	1.2784
		0.121	0.058	0.11	0.17	0.509	0.681	0.613	0.733			0.179622	1.20585	1.74714	2.03267	1.26953
		0.083	0.318	0.077	0.181	0.455	1.322	0.408	0.328			0.182113	1.24345	2.02738	1.93091	1.19714
		0.111	0.04	0.114	0.058	0.728	1.006	0.449	0.61			0.184604	1.26155	1.97	1.77931	1.35868
		0.181	0.041	0.2	0.1	0.358	1.304	1.319	0.377			0.187107	1.35514	1.72857	1.72208	1.35633
		0.051	0.26	0.069	0.072	0.468	0.697	0.438	0.911			0.189598	1.56225	1.5919	1.73727	1.31854
		0.219	0.147	0.051	0.176	0.425	0.766	0.625	0.397			0.192089	1.44627	1.605	1.74811	1.16252
		0.13	0.574	0.092	0.107	0.573	1.43	0.59	0.303			0.194592	1.37917	1.51714	1.74215	1.26645
		0.313	0.109	0.287	0.169	0.365	0.978	0.661	0.312			0.197083	1.36981	1.41476	1.5975	1.28426
		0.085	0.353	0.056	0.404	0.633	1.124	0.584	0.633			0.199574	1.41558	1.24952	1.35307	1.25459
		0.09	0.063	0.188	0.052	0.558	0.384	0.715	0.603			0.202065	1.32163	1.31	1.19237	1.17395
		0.209	0.333	0.267	0.291	0.398	0.493	0.699	0.535			0.204567	1.3219	1.47286	1.27114	1.12627
		0.048	0.191	0.258	0.276	0.613	0.606	1.395	0.752			0.207059	1.45499	1.62857	1.27828	1.27293
		0.044	0.228	0.157	0.11	0.43	1.1	0.443	1.182			0.209549	1.54131	1.66	1.17307	1.30941
		0.064	0.115	0.071	0.066	0.42	0.403	0.756	0.342			0.212052	1.38028	1.36738	1.04085	1.35643
		0.161	0.05	0.084	0.173	0.675	0.414	0.457	0.663			0.214543	1.31738	1.71286	0.89356	1.27259
		0.114	0.069	0.127	0.246	1.382	1.257	0.28	0.338			0.217034	1.30401	1.87357	0.79114	1.28948
		0.07	0.084	0.094	0.244	0.727	0.7	0.282	0.295			0.219537	1.26951	1.85	0.81123	1.19803
		0.036	0.08	0.144	0.067	0.824	0.487	0.816	0.891			0.222028	1.23136	1.5231	1.06179	1.16924
		0.052	0.102	0.187	0.098	0.524	0.59	1.117	0.748			0.224519	1.30938	1.49286	1.37906	1.05774
		0.168	0.114	0.327	0.056	0.538	0.629	0.363	0.906			0.227022	1.4045	1.595	1.52396	1.06846
		0.075	0.128	0.067	0.091	0.491	0.461	0.261	0.514			0.229513	1.53027	1.50429	1.36095	1.11025
		0.036	0.153	0.264	0.056	0.653	0.796	0.277	0.757			0.232004	1.51542	1.67571	1.13584	1.19014
		0.177	0.029	0.054	0.054	0.22	0.787	0.371	1.189			0.234507	1.41728	1.63333	0.96001	1.09757
		0.124	0.051	0.067	0.603	0.954	0.466	0.963	0.586			0.236998	1.34579	1.60071	0.88905	1.21071
		0.049	0.111	0.099	0.235	1.187	1.058	0.507	1.071			0.239488	1.21498	1.45857	0.90793	1.23542
		0.07	0.124	0.101	0.318	1.017	0.561	0.426	1.097			0.24198	1.15897	1.43429	0.96559	1.25811
		0.053	0.133	0.099	0.058	0.487	1.136	0.41	0.497			0.244482	1.07391	1.17333	0.97215	1.32922
		0.106	0.155	0.113	0.52	0.437	0.446	0.267	0.472			0.246973	0.99337	1.02714	1.04524	1.33413
		0.119	0.154	0.088	0.32	0.412	0.272	0.403	0.36			0.249464	1.02666	1.40524	1.17121	1.31791
		0.066	0.067	0.281	0.107	0.401	1.075	0.401	0.41			0.251967	1.04814	1.65476	1.2553	1.29026
		0.04	0.061	0.163	0.126	0.442	1.502	0.273	0.603			0.254458	1.145	1.5	1.27569	1.25169
		0.052	0.245	0.144	0.19	0.646	1.012	0.318	0.632			0.256949	1.25434	1.43286	1.27643	1.22288
		0.55	0.151	0.08	0.077	0.775	0.41	0.457	0.471			0.259452	1.23491	1.53905	1.26943	1.11576
		0.067	0.059	0.405	0.074	0.33	0.661	1.476	0.571			0.261943	1.22914	1.495	1.24034	1.12429
		0.028	0.101	0.08	0.282	0.434	0.465	0.567	0.452			0.264434	1.23245	1.42429	1.11386	1.02766
		0.048	0.044	0.058	0.09	0.865	0.727	0.458	0.368			0.266937	1.40842	1.43405	0.9852	1.05356
		0.069	0.109	0.093	0.112	0.623	0.41	0.373	0.559			0.269427	1.46619	1.36	1.05551	1.17218
		0.101	0.048	0.052	0.249	0.376	1.471	1.361	1.302			0.271919	1.46699	1.42905	1.30412	1.25624
		0.029	0.063	0.09	0.078	0.65	0.852	2.189	0.517			0.274421	1.52997	1.64667	1.44599	1.25167
		0.125	0.11	0.217	0.076	0.749	0.255	0.817	0.423			0.276912	1.45974	1.8	1.2529	1.21448
		0.139	0.064	0.104	0.097	0.882	0.374	0.994	0.494			0.279403	1.57037	1.89333	0.89422	1.11685
		0.167	0.047	0.09	0.081	0.375	0.415	0.663	1.371			0.281906	1.73847	2.0619	0.78914	1.08803
		0.09	0.216	0.077	0.523	0.73	0.748	0.476	0.401			0.284397	1.71768	1.89571	1.0192	1.22714
		0.113	0.292	0.103	0.076	1.016	0.805	0.371	0.826			0.286888	1.66805	1.68714	1.38929	1.27125
		0.052	0.062	0.346	0.146	0.613	1	0.31	0.931			0.289379	1.60662	1.40714	1.5995	1.30848
		0.041	0.082	0.506	0.182	0.578	0.839	0.703	0.875			0.291882	1.46421	1.58286	1.47221	1.39641
		0.103	0.106	0.056	0.105	0.712	0.787	0.203	0.562			0.294373	1.44496	1.80476	1.15597	1.43489
		0.039	0.035	0.073	0.208	0.812	0.648	0.354	0.74			0.296864	1.46833	1.82667	0.98847	1.36346
		0.23	0.16	0.051	0.079	0.486	0.521	0.318	0.316			0.299366	1.33799	1.79857	1.06683	1.35133
		0.199	0.166	0.031	0.054	0.916	0.681	0.503	0.877			0.301858	1.23505	1.60667	1.39173	1.29652
		0.072	0.071	0.06	0.358	1.669	0.615	0.519	0.516			0.304349	1.263	1.53381	1.493	1.26891
		0.095	0.06	0.415	0.198	0.402	0.547	0.338	1.123			0.306851	1.45674	1.47929	1.33343	1.25706
		0.224	0.069	0.089	0.216	0.89	1.251	0.396	1.101			0.309342	1.44862	1.74095	1.14578	1.22375
		0.153	0.052	0.082	0.19	0.536	0.935	0.324	0.48			0.311833	1.52308	1.90643	1.0579	1.20024
		0.085	0.089	0.179	0.196	0.421	0.855	0.486	0.46			0.314336	1.54625	1.69	1.00866	1.03891
		0.142	0.275	0.164	0.392	0.508	0.414	0.365	0.356			0.316827	1.55272	1.38667	0.96203	1.00994
		0.057	0.201	0.562	0.506	0.55	1.324	0.281	0.622			0.319318	1.57874	1.59286	0.99736	1.03246
		0.298	0.121	0.143	0.426	0.213	0.442	0.406	0.46			0.321821	1.71697	1.64143	1.23415	1.15623
		0.247	0.152	0.132	0.133	0.446	1.904	0.928	0.532			0.324312	1.66258	1.63857	1.56484	1.15956
		0.065	0.068	0.231	0.183	1.148	0.369	0.31	0.596			0.326803	1.52565	1.6	1.79646	0.98373
		0.169	0.128	0.152	0.184	0.422	1.335	0.484	0.506			0.329294	1.4882	1.54286	1.76389	0.9511
		0.259	0.339	0.093	0.14	0.346	0.314	1.104	1.479			0.331797	1.38556	1.53667	1.56409	0.96021
		0.174	0.09	0.302	0.509	0.522	0.451	0.57	0.34			0.334288	1.40168	1.51381	1.38569	1.05419
		0.041	0.04	0.052	0.107	0.541	0.468	0.399	0.457			0.336778	1.3082	1.385	1.22447	1.21863
		0.08	0.131	0.068	0.081	0.442	1.367	0.715	1.35			0.339281	1.25444	1.41333	1.04574	1.36954
		0.304	0.161	0.089	0.092	0.385	0.263	1.335	0.372			0.341772	1.1482	1.28929	0.86201	1.38958
		0.276	0.095	0.129	0.161	0.765	0.267	0.396	0.408			0.344263	1.20853	1.44857	0.76478	1.4748
		0.193	0.072	0.13	0.28	0.369	0.948	0.548	1.802			0.346766	1.33995	1.42452	0.83372	1.45933
		0.185	0.132	0.167	0.194	0.358	0.948	0.366	0.405			0.349257	1.46106	1.29333	1.09788	1.33521
		0.126	0.053	0.102	0.097	0.357	1.752	0.395	0.793			0.351748	1.52925	1.13357	1.47582	1.29283
		0.102	0.313	0.238	0.183	0.446	0.479	0.236	0.815			0.354251	1.51723	1.35905	1.70872	1.28503
		0.065	0.091	0.051	0.28	0.613	0.636	1.198	1.305			0.356742	1.51842	1.83786	1.67484	1.38893
		0.046	0.142	0.065	0.071	0.405	0.952	0.403	0.312			0.359233	1.4954	2.01	1.57251	1.22209
		0.055	0.36	0.069	0.224	0.469	1.143	0.303	0.771			0.361735	1.47277	1.64548	1.52179	1.21142
		0.044	0.132	0.05	0.162	1.541	0.555	0.368	0.805			0.364227	1.45709	1.2319	1.45686	1.22653
		0.043	0.165	0.079	0.103	2.038	0.943	0.217	0.813			0.366718	1.38753	1.115	1.29472	1.19926
		0.089	0.066	0.06	0.18	0.832	1.132	0.253	1.204			0.36922	1.28765	1.08857	1.06428	1.13638
		0.061	0.144	0.138	0.277	0.993	0.585	1.318	0.574			0.371711	1.22319	1.235	0.91469	1.10295
		0.065	0.042	0.058	0.105	0.746	0.959	0.765	0.445			0.374202	1.32455	1.04143	0.95914	1.03908
		0.101	0.146	0.073	0.269	0.961	0.347	0.302	0.217			0.376693	1.40402	1.08571	1.15143	1.11301
		0.105	0.212	0.052	0.305	0.572	0.904	0.504	0.951			0.379196	1.36498	1.2881	1.38413	1.19695
		0.106	0.1	0.064	0.258	0.437	0.345	0.832	1.611			0.381687	1.3575	1.60786	1.56893	1.29746
		0.037	0.092	0.039	0.293	0.69	0.999	0.281	0.39			0.384178	1.42878	1.77333	1.68137	1.49754
		0.115	0.122	0.154	0.247	0.699	0.222	0.853	0.927			0.386681	1.27162	1.65595	1.75835	1.54086
		0.079	0.129	0.072	0.21	0.919	0.463	0.384	0.3			0.389172	1.11941	1.62857	1.68886	1.49112
		0.036	0.043	0.056	0.228	0.868	0.302	0.555	1.103			0.391663	1.18404	1.69929	1.56104	1.42134
		0.055	0.091	0.062	0.234	0.806	0.353	0.527	0.287			0.394166	1.19618	1.72905	1.4918	1.31212
		0.097	0.04	0.043	0.171	0.505	0.634	0.655	0.704			0.396656	1.20762	1.64929	1.43281	1.20377
		0.142	0.148	0.186	0.164	0.717	0.255	0.587	0.489			0.399148	1.30642	1.65857	1.42928	1.17769
		0.082	0.061	0.082	0.326	0.394	0.229	0.629	0.382			0.40165	1.22481	1.69667	1.40131	1.14745
			0.034	0.045	0.278	0.947	0.655	0.613	0.199			0.404141	1.0283	1.73714	1.18943	1.05884
			0.096	0.068	0.145	0.651	0.531	0.253	0.255			0.406632	0.88578	1.56952	1.07456	1.08531
			0.063	0.09	0.045	0.687	1.595	0.752	0.281			0.409135	0.90378	1.23762	1.03654	1.03218
			0.148	0.111	0.174	0.401	0.486	0.714	0.306			0.411626	0.91752	1.00214	1.05855	1.04175
			0.047	0.054	0.461	0.399	0.286	0.467	0.365			0.414117	0.72792	1.08143	1.06864	1.04463
			0.075	0.136	0.41	0.552	0.334	0.386	0.391			0.416608	0.80886	1.12333	1.0737	1.1508
			0.062	0.071	0.247	1.007	0.301	0.602	0.456			0.419111	1.26256	1.16	1.14113	1.2358
			0.046	0.958	0.067	0.278	0.5	0.314	1.011			0.421602	1.51111		1.25315	1.24734
			0.116	0.186	0.197	0.347	0.418	0.367	0.537			0.424093	1.52889		1.36467	1.26034
			0.054	0.076	0.059	0.517	0.491	0.271	0.301			0.426596	1.29519		1.37154	1.21052
			0.24	0.2	0.063	0.422	0.568	0.357	0.675			0.429087	1.12032		1.28579	1.41054
			0.124	0.239	0.27	0.705	0.415	0.484	1.066			0.431578	1.03567		1.25817	1.40099
			0.124	0.136	0.053	1.159	0.426	0.4	0.447			0.43408	1.03159		1.44263	1.40093
			0.057	0.237	0.075	0.408	0.682	0.295	0.992			0.436571	0.97438		1.73091	1.40511
			0.042	0.143	0.054	0.573	0.729	0.238	0.903			0.439062	1.01779		1.87583	1.30823
			0.075	0.268	0.072	0.382	0.259	0.758	0.459			0.441565	1.24954		1.83443	1.31182
			0.302	0.555	0.059	0.262	0.579	0.287	0.456			0.444056	1.3539		1.60682	1.26303
			0.17	0.073	0.119	0.68	0.501	0.403	0.468			0.446547	1.39371		1.44418	1.19693
			0.129	0.145	0.381	0.323	0.425	0.349	0.513			0.44905	1.28533		1.34176	1.11783
			0.039	0.388	0.483	0.241	0.403	0.398	0.332			0.451541	1.0828		1.34632	1.1318
			0.17	0.123	0.341	1.036	0.336	0.699	1.135			0.454032	0.85072		1.3154	1.14944
			0.245	0.183	0.418	0.352	0.274	0.639	0.468			0.456535	0.71251		1.21903	1.19257
			0.074	0.093	0.21	0.448	0.316	0.711	0.596			0.459026	0.78724		1.12567	1.16919
			0.069	0.26	0.286	0.519	0.434	0.375	0.421			0.461517	1.04447		1.10587	1.19911
			0.135	0.375	0.109	0.345	0.259	0.369	0.327			0.464008	1.37547		1.14626	1.18799
			0.129	0.137	0.222	0.442	0.373	1.12	0.272			0.46651	1.65542		1.11981	1.18685
			0.116	0.088	0.066	0.247	0.45	0.325	0.636			0.469001	1.63946		1.02824	1.16673
			0.254	0.226	0.135	0.79	0.376	0.493	0.564			0.471492	1.41375		0.95225	1.22714
			0.045	0.197	0.074	0.602	1.037	0.461	1.702			0.473995	1.11404		1.03179	1.31714
			0.176	0.957	0.617	0.451	0.548	0.348	0.32			0.476486	1.00784		1.17936	1.27756
			0.096	0.149	0.214	0.34	0.892	0.387	0.39			0.478977	0.949		1.20221	1.1966
			0.246	0.151	0.119	0.325	0.457	0.409	0.431			0.48148	1.04945		1.13716	1.15939
			0.259	0.102	0.075	0.24	0.486	0.653	0.509			0.483971	1.28969		1.00513	1.159
			0.378	0.133	0.114	0.37	1.017	0.474	0.517			0.486462	1.38726		1.02093	1.28663
			0.339	0.228	0.344	0.3	0.36	0.321	0.36			0.488965	1.41882		1.24511	1.25843
			0.025	0.149	0.476	0.331	0.426	0.664	0.36			0.491455	1.44174		1.58221	1.20587
			0.08	0.075	0.516	0.353	0.835	1.276	0.606			0.493947	1.37016		1.81842	1.15227
			0.447	0.171	0.088	0.519	0.25	0.258	0.311			0.496449	1.34432		1.9325	1.09021
			0.368	0.081	0.209	0.228	0.962	0.297	0.342			0.49894	1.37121		1.94112	1.0699
			0.078	0.08	0.288	0.238	1.291	0.461	0.872			0.501431	1.53846		1.83581	0.9798
			0.094	0.143	0.051	0.532	0.316	0.332	0.549			0.503922	1.50426		1.67377	0.91799
			0.094	0.483		0.319	0.402	0.821	0.662			0.506425	1.42017		1.61066	0.90702
			0.061	0.071		0.258	0.559	0.626	0.595			0.508916	1.58		1.52514	1.06979
			0.059	0.33		0.384	0.566	1.498	0.572			0.511407			1.46091	1.11874
			0.099	0.185		0.376	0.466	0.554	0.548			0.51391			1.46576	1.18255
			0.032	0.14		0.603	0.655	0.523	0.923			0.516401			1.42079	1.15276
			0.074	0.09		0.539	0.962	0.779	0.612			0.518892			1.31167	1.19727
			0.116	0.067		0.596	0.475	1.135	1.208			0.521394			1.25985	1.22422
			0.081	0.336		0.764	0.627	0.634	0.646			0.523886			1.13331	1.14592
			0.074	0.125		0.488	0.921	0.369	0.963			0.526377			0.99215	1.11294
			0.514	0.43		0.39	0.383	0.607	0.421			0.528879			0.84315	1.07619
			0.093	0.393		0.205	0.38	0.758	0.549			0.53137			0.76816	1.08569
			0.117	0.081		0.47	0.897	0.69	0.979			0.533861			0.86004	1.0844
			0.215	0.069		0.43	0.381	0.49	0.466			0.536364			1.08588	1.12767
			0.089	0.097		1.655	0.616	0.269	0.397			0.538855			1.26043	1.16531
			0.083	0.378		0.38	0.278	0.446	0.801			0.541346			1.19978	1.34181
			0.064	0.169		0.288	0.654	0.303	0.542			0.543837			1.00676	1.39561
			0.284	0.135		0.696	0.462	0.398	0.484			0.54634			0.84215	1.34095
			0.221	0.165		0.866	1.555	0.423	0.391			0.548831			0.88206	1.35008
			0.179	0.129		0.422	0.567	0.488	0.336			0.551322			1.14948	1.38484
			0.045	0.225		0.853	0.399	0.573	0.313			0.553824			1.46704	1.41202
			0.056	0.064		0.277	0.293	0.647	0.503			0.556316			1.796	1.45061
			0.055	0.142		0.311	0.677	0.484	0.681			0.558806			2.08209	1.52885
			0.117	0.233		0.25	0.807	1.015	0.408			0.561309			2.157	1.45383
			0.072	0.382		0.415	0.263	0.748	0.369			0.5638			1.86232	1.37365
			0.047	0.24		0.663	0.573	0.264	0.68			0.566291			1.32539	1.28874
			0.24	0.135		0.253	0.418	1.036	0.722			0.568794			0.92352	1.16899
			0.403	0.103		0.636	0.214	0.29	0.503			0.571285			0.9506	1.24924
			0.085	0.469		0.335	0.646	0.334	0.426			0.573776			1.38848	1.35068
			0.216	0.172		0.637	0.403	0.388	0.874			0.576279			1.89674	1.41028
			0.124	0.073		0.896	0.233	0.42	1.079			0.57877			2.00394	1.42305
			0.046	0.216		0.398	0.462	0.277	0.544			0.581261			1.60833	1.43603
			0.159	0.306		0.292	0.331	1.275	0.737			0.583763			1.07114	1.38883
			0.072	0.125		0.58	0.644	0.29	0.618			0.586255			0.87488	1.3371
			0.053	0.048		0.737	0.207	0.349	0.693			0.588746			1.15779	1.26236
			0.16	0.091		0.77	0.555	0.298	0.563			0.591237			1.52131	1.23464
			0.124	0.107		0.325	0.327	0.387	0.525			0.593739			1.58759	1.27966
			0.063	0.08		0.548	0.248	0.375	0.618			0.59623			1.43315	1.35363
			0.438	0.131		0.903	0.382	1.042	0.683			0.598721			1.42187	1.34796
			0.111	0.228		0.214	0.236	0.824	0.722			0.601224			1.56683	1.29003
			0.162	0.206		0.459	0.439	0.331	0.688			0.603715			1.59688	1.17674
			0.283	0.362		0.45	0.396	0.272	0.499			0.606206			1.4314	1.04337
			0.262	0.149		0.444	0.459	0.348	0.561			0.608709			1.23317	1.05085
			0.112	0.242		0.255	0.376	0.478	1.318			0.6112			1.17141	1.12129
			0.074	0.351		0.35	0.548	0.347	0.551			0.613691			1.16804	1.17523
			0.154	0.378		0.891	0.396	0.325	0.507			0.616194			1.13192	1.21936
			0.19	0.162		1.045	0.265	0.42	0.301			0.618685			1.19964	1.1257
			0.462	0.18		0.779	0.637	0.601	0.938			0.621175			1.41684	1.07633
			0.076	0.141		0.801	0.502	0.374	0.477			0.623678			1.5851	0.95286
			0.115	0.195		0.48	0.396	0.398	0.672			0.626169			1.59971	0.75368
			0.069	0.231		0.34	0.429	0.365	0.52			0.62866			1.5117	0.6282
			0.19	0.169		0.229	0.406	0.863	0.636			0.631151			1.54403	0.59864
			0.065	0.132		0.45	0.938	0.298	0.342			0.633654			1.59838	0.7004
			0.154	0.156		0.281	0.68	0.28	0.425			0.636145			1.51908	0.80493
			0.53	0.174		0.353	0.347	0.382	0.623			0.638636			1.31078	0.94617
			0.294	0.073		0.545	0.651	0.3	1.177			0.641139			1.12419	1.14575
			0.518	0.107		0.633	0.51	0.729	1.306			0.64363			1.09648	1.32638
			0.187	0.105		0.366	0.489	0.246	0.251			0.646121			1.30928	1.48045
			0.104	0.102		0.391	0.401	0.418	0.708			0.648624			1.47709	1.43771
			0.29	0.056		0.491	0.333	0.298	0.359			0.651115			1.72737	1.5028
			0.294	0.261		0.222	0.298	0.311	0.282			0.653606			2.01804	1.48822
			0.301	0.14		0.647	0.691	0	0.619			0.656108			2.27401	1.45841
			0.079	0.183		0.317	0.488	0.357	0.295			0.658599			2.15855	1.43721
			0.08	0.093		0.654	0.383	0.389	0.38			0.66109			1.39651	1.50217
			0.144			0.254	0.237	0.348	0.252			0.663593			0.52273	1.55965
			0.473			0.397	0.602	0.375	0.334			0.666084			0.15787	1.58772
			0.203			0.656	0.399	0.3	0.239			0.668575			0.50689	1.55318
			0.506			0.25	0.558	0.786	0.578			0.671078			1.07594	1.58113
			0.184			0.423	0.418	0.896	0.489			0.673569			1.51139	1.50206
			0.223			0.22	0.388	0.805	0.236			0.67606			1.74333	1.53923
			0.176			0.281	1.226	0.837	0.263			0.678551			1.86026	1.55879
			0.099			0.422	0.918	0.671	0.295			0.681053			1.98664	1.60407
			0.458			0.836	1.129	0.902	1.166			0.683544			2.25183	1.59201
			0.226			0.406	1.076	0.846	1.042			0.686036			2.30539	1.52559
			0.611			0.295	0.246	0.315	0.579			0.688538			2.03997	1.49832
			0.088			0.73	0.253	0.741	0.58			0.691029			1.41268	1.57568
			0.109			0.43	0.964	0.709	0.73			0.69352			0.71971	1.44405
			0.695			1.51	1.181	0.394	0.763			0.696023			0.42555	1.4349
			0.049			0.361	0.35	0.459	1.076			0.698514			0.56166	1.41882
			0.135			0.187	0.212	0.733	0.435			0.701005			0.9414	1.34889
			0.14			0.383	1.264	0.276	0.637			0.703508			1.2804	1.30154
			0.11			0.505	0.338	0.321	0.924			0.705999			1.31684	1.18528
			0.299			0.309	0.356	0.346	0.803			0.70849			1.24117	1.13487
			0.319			0.431	0.349	0.437	0.432			0.710993			1.12401	1.15489
			0.085			0.336	0.347	0.361	0.822			0.713483			1.12672	1.16384
			0.079			0.511	0.342	0.608	0.658			0.715975			1.11595	1.21833
			0.287			0.934	0.35	1.3	0.672			0.718466			1.22134	1.22236
			0.075			0.402	0.408	0.742	1.551			0.720968			1.51084	1.14084
			0.136			0.299	0.186	1.227	0.567			0.723459			1.66706	1.06758
			0.347			0.305	0.524	0.253	0.873			0.72595			1.68908	1.07575
			0.061			0.264	0.536	0.437	0.465			0.728453			1.43224	0.98777
			0.468			0.319	0.323	0.298	0.651			0.730944			1.36175	0.98693
			0.641			0.306	0.472	0.276	0.369			0.733435			1.62141	1.15434
			0.086			0.246	1.235	0.472	0.969			0.735938			1.9574	1.18539
			0.068			0.255	0.446	0.379	1.006			0.738429			1.97016	1.24256
			0.234			0.281	0.426	0.371	0.932			0.74092			1.5919	1.2145
			0.118			0.334	0.264	0.512	0.411			0.743423			1.26109	1.18426
			0.18			0.269	1.266	0.302	0.659			0.745914			1.18643	1.01224
			0.112			0.397	0.468	1.193	0.231			0.748405			1.32027	0.88287
			0.141			0.53	0.482	0.42				0.750907			1.57661	0.82927
			0.168			0.944	0.335	1.096				0.753398			1.87342	0.78237
			0.689			0.544	1.237	0.585				0.755889			2.04948	0.82034
			0.151			0.492	0.866	0.384				0.758392			1.9637	0.86018
			0.22			0.188	0.285	1.517				0.760883			1.74036	0.85775
			0.475			0.567	1.129	0.336				0.763374			1.55797	0.88834
			0.259			0.411	0.766	0.407				0.765865			1.33271	0.91933
			0.094			0.512	0.594	0.674				0.768368			1.03148	1.04267
			0.099			1.184	0.32	0.29				0.770859			0.68315	1.09999
			0.206			0.369	0.205	0.336				0.77335			0.55851	1.18041
			0.134			0.21	0.295	0.325				0.775853			0.81359	1.13999
			0.052			0.367	0.462	0.408				0.778343			1.18947	1.0214
			0.105			0.573	0.276	0.858				0.780834			1.42049	0.93441
			0.134			0.253	0.321	0.297				0.783337			1.47946	0.94127
			0.066			0.33	0.308	0.427				0.785828			1.56159	0.8701
			0.204			0.282	0.824	0.396				0.788319			1.80053	0.93181
			0.118			0.167	0.804	0.425				0.790822			2.08513	0.96852
			0.159			0.461	1.488	0.325				0.793313			2.12836	1.02621
			0.099			0.908	0.42	1.529				0.795804			1.81724	1.09616
			0.23			0.206	0.459	0.379				0.798307			1.34758	1.12793
						0.382	0.635	2.947				0.800798			0.98982	1.18474
						0.331	0.33	0.491				0.803289			0.85277	1.15729
						0.477	0.301	0.299				0.80578			0.90616	1.14034
							1.118	0.349				0.808283			1.05668	1.11329
							0.774	0.748				0.810774			1.26003	1.13622
							0.583	1.011				0.813265			1.54753	1.03865
							0.341	0.671				0.815767			1.81792	1.00258
							0.236	0.632				0.818258			2.00304	0.96774
							0.248	0.497				0.820749			2.05666	0.95641
							0.463	0.347				0.823252			1.96699	1.06285
							0.253	0.615				0.825743			1.81098	1.1798
							0.28	0.352				0.828234			1.71935	1.2402
							0.414	0.698				0.830737			1.65036	1.25695
							0.846	1.045				0.833228			1.50551	1.33036
							0.494	0.8				0.835719			1.30536	1.30867
							3.935	0.658				0.838222			1.12513	1.28731
							0.535	0.693				0.840713			1.19981	1.33722
							0.336	0.978				0.843203			1.61457	1.35582
							0.701	0.604				0.845706			1.9703	1.28126
							0.844	1.533				0.848197			1.7717	1.29523
							0.679	0.856				0.850688			1.14766	1.32616
							0.529	0.345				0.853179			0.4535	1.38366
							0.327	0.632				0.855682			0.13337	1.28398
							0.524	0.391				0.858173			0.24857	1.23841
							1.482	0.363				0.860664			0.70511	1.18091
							0.578	0.405				0.863167			1.21809	1.12932
							0.599	0.38				0.865658			1.50806	1.07255
							0.626	0.613				0.868149			1.50328	0.96834
							0.452	0.495				0.870652			1.30005	0.93785
							0.323	0.986				0.873143			1.15817	0.94554
							0.319	0.79				0.875633			1.26739	0.92095
							0.369	0.454				0.878136			1.44267	0.88804
							0.477	1.197				0.880627			1.34675	0.88809
							0.388	0.376				0.883118			1.0881	0.90775
							0.533	0.814				0.885621			1.0446	0.94577
							0.333	0.563				0.888112			1.24939	0.95419
							1.13	0.694				0.890603			1.47286	1.02973
							0.45	0.681				0.893094			1.64471	1.10243
							0.538	0.454				0.895597			1.6081	1.03285
							0.382	0.884				0.898088			1.49887	1.13224
							0.566	0.534				0.900579			1.4906	1.20036
							1.552	0.849				0.903081			1.52864	1.23134
							1.252	0.366				0.905573			1.53075	1.18012
							0.614	1.216				0.908064			1.52921	1.05929
							0.669	0.853				0.910566			1.65156	0.82734
							0.746	0.473				0.913057			1.88988	0.63803
							0.806	0.491				0.915548			2.11497	0.46133
							0.627	0.411				0.918051			1.95091	0.42869
							0.7	0.72				0.920542			1.51656	0.44398
							0.688	0.346				0.923033			1.42375	0.62507
							0.379	0.336				0.925536			1.67814	0.84197
							0.358	1.181				0.928027			2.15874	0.98101
							0.753	0.539				0.930518			2.29809	1.08856
							0.694	0.332				0.933021			1.9869	1.25372
							0.337	0.867				0.935512			1.55004	1.19146
							0.311	0.374				0.938003			1.36451	1.10502
							0.483	0.559				0.940494			1.30468	1.12221
							0.443	0.4				0.942996			1.50387	1.12251
							0.376	0.488				0.945487			1.9049	1.0606
							0.297	0.688				0.947978			2.14394	1.09901
							1.498	0.511				0.950481			2.00587	1.04442
							1.217	0.538				0.952972			1.56656	1.04555
							0.567	2.878				0.955463			1.23384	1.06424
							0.549	0.331				0.957966			1.48186	1.13945
							0.375	0.547				0.960457			2.07595	1.23577
							0.794	0.549				0.962948			2.4325	1.2461
							1.559	0.714				0.96545			2.4463	1.22054
							0.6	0.289				0.967942			2.14674	1.14606
							1.435	0.382				0.970433			1.92778	1.06917
							0.501	0.631				0.972935			1.72758	0.94674
							1.835	0.409				0.975426			1.64174	0.87471
							0.262	0.875				0.977917			1.63024	0.89049
							0.414	0.279				0.980408			1.70792	0.90803
							0.48	0.583				0.982911			1.78947	0.89357
							1.247	0.528				0.985402			1.70975	0.964
							0.451	0.621				0.987893			1.42627	0.86559
							0.952	0.583				0.990396			1.11932	0.82315
							0.655	1.034				0.992887			1.03354	0.75559
							0.327	0.879				0.995378			1.29163	0.76985
							1.488	0.457				0.99788			1.59605	0.77626
							0.908	2.193				1.00037			1.73844	0.79043
							0.304	0.495				1.00286			1.74143	0.86705
							0.493	1.976				1.00537			1.68006	0.91528
							0.312	0.484				1.00786			1.61384	0.96705
							1.673	0.488				1.01035			1.55979	1.08901
							1.56	0.328				1.01285			1.51739	1.23997
							0.434	0.495				1.01534			1.54636	1.25842
							0.446	0.583				1.01783			1.71734	1.24795
							0.733	0.612				1.02033			1.95321	1.17386
							0.628	0.502				1.02283			2.0115	1.02244
							0.79	1.284				1.02532			1.82614	0.88051
							0.65	1.032				1.02781			1.55834	0.66672
							0.498	0.357				1.03031			1.48933	0.60465
							0.384	2.16				1.0328			1.73569	0.59756
							0.451	0.873				1.03529			2.04261	0.61475
							0.446	0.442				1.0378			2.1922	0.76307
							1.481	0.484				1.04029			2.04798	0.88292
							0.483	0.905				1.04278			1.60613	0.91185
							0.481	1.228				1.04528			1.20302	0.93368
							0.693	0.293				1.04777			1.17884	0.90907
							1.006	0.833				1.05026			1.53698	0.86798
							0.986	0.647				1.05276			2.02118	0.81993
							0.647	0.463				1.05526			2.2795	0.86247
							0.578	0.385				1.05775			2.2588	0.90741
							0.413	0.553				1.06025			2.16234	1.01546
							0.374	0.396				1.06274			2.02264	1.15175
							0.672	0.439				1.06523			1.82224	1.18263
							0.57	0.48				1.06772			1.66065	1.2236
							1.105	0.425				1.07023			1.61871	1.25092
							0.365	0.563				1.07272			1.74094	1.23267
							0.304	0.62				1.07521			1.88595	1.30026
							0.484	0.502				1.07771			1.9059	1.4284
							0.71	1.038				1.0802			1.82917	1.3899
							0.506	0.53				1.08269			1.86473	1.36516
							0.392	0.33				1.08519			2.00347	1.36138
							0.358	0.978				1.08769			2.06433	1.27401
							0.532	0.584				1.09018			1.96772	1.19859
								0.515				1.09268			1.82969	1.12098
								1.065				1.09517			1.85351	1.11546
								0.502				1.09766			2.06987	1.0948
								0.316				1.10016			2.34228	1.12658
								0.304				1.10266			2.53148	1.18605
								0.395				1.10515			2.48629	1.1669
								0.486				1.10765			2.27206	1.07769
								0.46				1.11014			1.99076	1.09556
								0.533				1.11263			1.89207	1.18244
								0.545				1.11512			1.94741	1.24022
								1.167				1.11762			2.07238	1.33003
								0.382				1.12012			2.08331	1.31677
								0.606				1.12261			2.11829	1.27114
								1.193				1.12511			2.2951	1.23742
								0.657				1.1276			2.47521	1.14773
								0.919				1.13009			2.4996	0.98433
								1.181				1.13259			2.1701	0.96545
								1.036				1.13509			2.27427	0.95355
								0.696				1.13758			1.78356	1.06236
								0.649				1.14008			1.72602	1.01755
								0.306				1.14257			1.59969	0.97657
								0.959				1.14506			1.41067	0.93898
								0.463				1.14756			2.43395	0.95375
								0.551				1.15005			2.63779	0.94557
								0.817				1.15255			2.58591	0.94572
								0.629				1.15504			2.49339	0.88195
								0.602				1.15754			2.5377	0.75003
								0.462				1.16003			2.59022	0.65298
								0.357				1.16252			2.53168	0.64986
								0.483				1.16502			2.17468	0.67373
								0.325				1.16752			2.46386	0.85108
								0.485				1.17001			2.59786	1.04527
								0.527				1.17251			2.08008	1.20935
								1.03				1.175			2.12313	1.23438
								1.107				1.17749			2.07515	1.20648
								0.445				1.17999			1.78252	1.03635
								0.345				1.18248			1.94482	0.92681
								0.532				1.18498			1.8622	0.88744
												1.18748			1.94746	0.92807
												1.18997			2.07641	0.98952
												1.19246			2.45935	1.17201
												1.19496			2.64531	1.26063
												1.19745			2.62443	1.25068
												1.19995			1.93273	1.12368
												1.20244			2.09092	0.93276
												1.20494			2.1638	0.81675
												1.20743			2.04919	0.84522
												1.20992			2.09489	0.80045
												1.21242			2.28505	0.8183
												1.21491			1.87299	0.89258
												1.21741			1.97346	0.94046
												1.21991			0.947535	0.97576
												1.2224			0.944219	0.97418
												1.22489			0.968499	0.89044
												1.22739			0.911192	0.86313
												1.22988			0.951512	0.93
												1.23238
												1.23488
												1.23737
												1.23986
												1.24235
	F) OCR (pmol/min·mg protein)
		WT						CLN7Dex2													Basal respiration				ATP-Linked respiration				Maximal respiration				Reserve capacity				Proton leak
	Time (min)	Vehicle			AZ67			Vehicle					AZ67								WT		CLN7Dex2		WT		CLN7Dex2		WT		CLN7Dex2		WT		CLN7Dex2		WT		CLN7Dex2
	0	212.89	241.901	202.621	239.02	217.216	226.309	107.57	123.644	113.968	121.615	118.083	152.08	158.113	141.906	140.815	129.717				Vh	AZ67	Vh	AZ67	Vh	AZ67	Vh	AZ67	Vh	AZ67	Vh	AZ67	Vh	AZ67	Vh	AZ67	Vh	AZ67	Vh	AZ67
	10	208.5	231.928	199.591	225.4	208.913	215.58	105.49	114.448	110.111	117.007	110.094	144.29	148.772	133.128	136.743	123.482				159.193	170.161	69.0796	102.988	132.957	148.34	68.5462	88.3843	271.448	355.195	155.35	417.463	112.254	185.034	86.2704	245.498	26.236	21.8209	11.2613	14.6039
	20	206.82	229.08	198.931	224.71	205.857	215.582	104.42	116.501	111.4	113.731	111.092	146.45	146.901	134.745	137.832	125.161				168.553	150.781	79.3595	106.107	144.871	128.814	68.0982	92.1851	316.62	316.906	381.058	351.605	148.068	166.124	301.699	275.906	23.6814	21.9671	22.464	13.9222
	30	73.962	88.115	69.6366	80.326	79.0985	94.0422	37.583	50.8108	54.9795	59.7102	48.4457	60.704	60.2543	60.5069	64.5687	60.2767				151.934	185.596	80.1721	104.304	128.48	137.991	57.7081	76.9768	330.248	386.323	233.778	380.21	178.314	200.727	153.606	219.295	23.4537		26.9955	27.3271
	40	76.998	89.1741	71.7372	80.188	81.492	80.5155	37.018	49.4535	53.1759	55.3687	45.9996	58.373	58.5	58.9644	63.1641	59.5451						86.5531	100.205			59.5576	74.5231			211.007	319.5			124.454	192.011			11.4337	25.6817
	50	78.379	91.0048	74.3301	83.592	84.9527	68.942	37.236	50.0343	54.1995	58.6015	47.1178	58.592	58.4775	59.3774	64.088	61.7072						77.3358	91.5924			65.9021	65.6101			318.284	283.604			240.948					25.9823
	60	309.77	394.19	375.911	414.99	380.691	432.827	169.24	370.613	232.587	214.307	325.487	412.36	350.242	348.816	304.525	280.364			Average	159.893	168.846	78.5	101.039	135.436	138.382	63.9624	79.5359	306.105	352.808	259.896	350.476	146.212	183.962	181.396	233.178	24.457	21.894	18.0386	21.5034
	70	314.27	364.974	370.579	408.7	364.386	413.704	195.59	428.307	267.96	240.986	353.043	468.73	398.315	428.154	361.224	318.057			P-Value (ANOVA Tukey)	0.6499		0.011		0.9745		0.0618		0.799		0.1566		0.8578		0.5712		0.9659		0.8305
	80	340.93	387.947	389.597	420.53	385.282	413.121	211.46	460.77	295.75	270.423	383.585	505.16	441.724	460.529	407.527	355.972				<0.0001				<0.0001				0.7475				0.8427				0.5378
	90	48.167	58.6009	42.6635	54.857	54.3277	40.4061	36.437	33.4173	29.6716	29.8345	30.9695	44.254	42.3437	30.2076	35.2442	28.5961
	100	52.742	71.5215	52.6263	64.38	65.129	30.5868	38.09	42.1634	32.9467	31.7343	38.4222	46.632	47.6396	34.858	40.232	37.5038
	120	49.722	67.1275	50.053	59.406	60.1851	29.6906	35.71	40.9341	32.3444	31.1251	37.8704	42.971	45.4821	31.8019	39.2994	37.4823
	G) Immunohistochemistry brain cortex (arb. units/nm2)
		Lipofuscin				SCMAS				GFAP				IBA-1
		WT		CLN7Dex2		WT		CLN7Dex2		WT		CLN7Dex2		WT		CLN7Dex2
		Vehicle	AZ	Vehicle	AZ	Vehicle	AZ	Vehicle	AZ	Vehicle	AZ	Vehicle	AZ	Vehicle	AZ	Vehicle	AZ
		121.348	122.553	215.793	167.139	88.4586	89.1586	166.912	122.891	18.6421	23.8662	66.2258	33.8278	18.1214	27.0976	20.3106	20.7021
		112.735	117.727	219.409	175.127	86.312	92.6673	153.237	133.672	33.6592	23.2172	69.8083	22.0461	16.7345	14.0617	40.2507	22.0056
		115.863	114.159	236.179	167.925	115.166	74.4113	159.526	126.268	28.8262	26.4509	46.6872	34.198	17.5231	14.9554	19.9659	27.6363
	Average	116.649	118.146	223.794	170.063	96.6455	85.4124	159.891	127.61	27.0425	24.5114	60.9071	30.024	17.4597	18.7049	26.8424	23.448
	p-value (ANOVA, TUKEY)	0.9919		<0.0001		0.5724		0.0214		0.9798		0.0071		0.9962		0.9338
		<0.0001				0.0003				0.0041				0.4216
	H) ATP5A intensity profile
		Fluorescence intensity (arb. units)
		Control		Pa474
	Distance (mm)	Vehicle	AZ67	Vehicle	AZ67
	0	130.5	8.645	4.247	76.139
	0.20834	147.922	11.264	2.615	80.116
	0.41666	165.266	13.605	2.115	63.356
	0.625	180.363	16.697	17.39	67.674
	0.83334	191	22.081	63.081	115.938
	1.04166	202.632	31.337	101.722	200.858
	1.25	212.688	46.969	96.916	248.448
	1.45834	199.703	63.865	95.136	219.67
	1.66666	169.458	70.092	84.7	185.433
	1.875	135.379	65.399	80.282	188.378
	2.08334	99.964	57.551	111.331	191.1
	2.29166	69.852	54.676	122.325	152.439
	2.5	51.875	55.215	79.093	112.009
	2.70834	40.322	56.535	38.718	40.052
	2.91666	32.693	58.646	19.256	18.844
	3.125	28.527	64.703	5.406	21.592
	3.33334	26.083	66.639	12.741	36.26
	3.54166	29.879	66.214	15.911	68.733
	3.75	39.781	68.757	6.032	88.494
	3.95834	59.839	79.731	0.557	127.202
	4.16666	84.042	97.327	0	121.191
	4.375	105.629	109.041	0	125.496
	4.58334	124.292	109.874	0	132.321
	4.79166	129.316	100.031	0	107.419
	5	121.25	93.028	0	56.533
	5.20834	99.646	101.461	0	23.633
	5.41666	87.12	108.673	0	10.572
	5.625	76.945	108.186	0	21.119
	5.83334	70.25	145.634	0	39.187
	6.04166	71.661	225.84	0	41.198
	6.25	46.922	249.603	0	25.575
	6.45834	25.014	210.081	0	11.111
	6.66666	15.5	145.11	0	28.077
	6.875	9.586	142.711	0	64.936
	7.08334	3.49	157.999	0	48.839
	7.29166	1.475	157.609	0	31.032
	7.5	0.125	136.135	0	63.534
	7.70834	0	100.17	0	85.95
	7.91666	0	84.426	0	65.003
	8.125	0	86.529	0	64.016
	8.33334	0	86.188	0	102.553
	8.54166	5.443	78.359	0	76.968
	8.75	19.547	69.935	0	35.738
	8.95834	28.289	65.525	0	21.109
	9.16666	27.5	76.277	0	17.969
	9.375	26.352	80.125	0	8.932
	9.58334	31.958	66.383	0	1.176
	9.79166	47.344		0
	10	60.25		0

## Sheet: Suppl Figure 1
	A) Western blot for CLN7 detection
	Representative WB shown in figure
	B) Mitochondria/Lysosome Mander's colocalization coefficient (%)
		HSP60/LAMP1		SCMAS/LAMP1
		WT	CLN7Dex2	WT	CLN7Dex2
		41.8	34.6	26.8	18.9
		31.4	35.6	20	24.9
		30.1	42	41.3	6.5
		18	24.5	3.3	8.4
		31	11.5	12.4	13.9
		34.8	39.8	19.3	26.6
		48.5	46.5	9.8	58.9
		45	22.5	26.9	25.4
		16.4	43.4	20.1	34.7
		35.6	31.6	9.6	26
		34.4	59.6	19.7	23.8
		38	48.9	32.9	31
		20.4	43.4	34.4	21.7
		4.1		29.2	37.2
		13		27.3	68.9
		3.4		13	58.6
		13.3		31.8	18.5
		13.2		18.1	51.7
		23.6		29	32.8
		29.4		13	26.9
		18.6		23.1	31.1
		5.6		11.9	31.5
				14.8	66.8
				33.9	19.6
				32	63.4
				32.5	42.5
				7.5	79.3
				26.1	48.2
				30.9	51.8
				6.7	57.1
				27.1
				43.7
				11.4
				8.8
	Average	24.9818	37.2231	22.01	36.89
	P-Value (t-student)	0.0028		0.0002
	C) Autophagic flux (arb. units)
			LC3-II (protein/b-actin)
			WT		CLN7Dex2
			Vehicle	Lys Inh	Vehicle	Lys Inh
			0.114663	0.5666	0.252466	0.541165
			0.139611	0.544348	0.437649	0.521348
			0.118963	0.341134	0.20515	0.329987
		Average	0.124412	0.484027	0.298422	0.464167
		P-Value (ANOVA, Tukey)	0.013		0.2894
			0.2557
	D) Mitophagic flux (arb. units)
			SCMAS (protein/b-actin)				HSP60 (protein/b-actin)
			WT		CLN7Dex2		WT		CLN7Dex2
			Vehicle	Lys Inh	Vehicle	Lys Inh	Vehicle	Lys Inh	Vehicle	Lys Inh
			1.32523	2.59526	2.23771	1.43519	0.0767073	0.337762	1.15622	1.11867
			1.31717		1.85583	1.42781	0.0565541	0.556957	1.16147	0.968433
			1.41169	1.9256	1.58704	1.17688	0.0848529	0.519713	1.27057	0.482137
			0.473651	1.9797	2.76971	1.8669
		Average	1.13194	2.16685	2.11257	1.47669	0.0727047	0.471478	1.19609	0.856413
		P-Value (ANOVA, Tukeyfor SCMAS, DMS for HSP60)	0.0327		0.1925		0.0262		0.0491
			0.0288				<0.0001
	E) PINK1 and PARKIN (arb. units)
			PINK1 Ratio 63/53 isoform
			WT	CLN7Dex2											PARKIN (protein/b-actin)
			1.4529	1.76105											WT	CLN7Dex2
			1.00133	2.15827											4.61116	6.04034
			1.55301	1.89665											4.92034	5.35255
		Average	1.33575	1.93866											4.69203
		P-Value (t-student)	0.0429											Average	4.741	5.696				Representative
														P-Value (t-student)	0.0432					Western blot
							Representative Western blot
	F) Mitochondrial activity complexes
			Complex I		Complex II-III		Complex IV		Citrate synthase
			nmol/min*mg protein		nmol/min*mg protein		k/ mg protein		nmol/min*mg protein
			WT	CLN7Dex2	WT	CLN7Dex2	WT	CLN7Dex2	WT	CLN7Dex2
			10.6421	14.3701	5.354	10.0207	0.196189	1.7013	186.852	223.333
			12.1199	14.8485	6.25329	7.73607	1.41935	0.637284	217.113	227.333
			7.28523	7.46437	7.0857	6.79491	1.53461	1.42379	183.732	203.85
			18.3189	7.87738	6.61886	1.68916	0.429655	0.896153	193.297	149.17
			13.1342	8.81928	7.87746	2.27481	0.871102	0.853774	228.906	152.565
			12.5291	12.0428	9.41025	3.80156	1.15336	0.460121	218.607	142.705
			15.8251	11.4706	12.0498	3.49487	1.3754	0.542086	203.48	154.676
			8.31068	6.55152	13.0406	3.91733	1.38803	0.70214	208.955	140.956
			14.3112	8.80261	7.78385	7.24424	1.02993	1.10757	192.522	198.434
				12.4417	7.99918	7.03241	1.35243	1.07342	214.351	217.272
				10.7991		13.0267		1.5661		184.366
				7.44695		6.94974		1.96335		176.027
				7.86521		10.3399		2.23592		204.044
		Average	12.4974	10.2497	8.38598	5.21929	1.04418	0.924913	203.718	177.003
		P-Value (t-student)	0.0827		0.158		0.6447		0.0568
	G) Mitochondrial Membrane Potential (arb. units) in primary neurons
			WT	CLN7Dex2
			103.11	68.9767
			96.23	102.963
			124.307	114.71
			169.58	211.693
			158.527	175.807
			197.127	152.427
			198.143	210.05
			115.2	123.007
			109.427	157.827
			106.917	244.393
			81.17	134.503
				101.38
				88.7367
		Average	132.703	145.113
		P-Value (t-student)	0.5348
	H) H2O2 production (pmol/h·mg protein)
			WT	CLN7Dex2
			0.283122	0.288607
			0.2804	0.3149
			0.281507	0.333431
			0.282906	0.318311
		Average	0.282	0.3138
		P-Value (t-student)	0.0143
	I) mRNA abundance of the unfolded protein response (UPR) pathway
				CLN7Dex2
			WT	ATF4	BiP	CHOP	XBP1	uXBP1	EDEM1
			1	0.72	0.76	0.81	1.03	1.17	1.32
			1	0.76	1	0.73	0.99	1.73	0.75
			1	0.67	1.02	0.83	1.41	0.9	0.86
		Average	1	0.716667	0.926667	0.79	1.14333	1.26667	0.976667
		P-Value (t-student)		0.000404648	0.0743475	0.199214	0.0617233	0.680947	0.38898
	K) Mitochondrial area and lenght in axon and dendrites of brain cortex
			MITOCHONDRIAL AREA (arb. units)								MITOCHONDRIAL LENGHT (arb. units)
			DENDRITES				AXONS				DENDRITES				AXONS
		Average	5.509	3.416	4.741	30.85	4.966	2.964	21.27	16.13	4.276	3.82	4.92	9.478	3.314	2.632	11.54	6.395
		P-Value (t-student)	0.1181		<0,0001		0.0029		0.5519		0.566		0.0216		0.0818		0.1053
			2 months		8 months		2 months		8 months		2 months		8 months		2 months		8 months
			WT	CLN7Dex2	WT	CLN7Dex2	WT	CLN7Dex2	WT	CLN7Dex2	WT	CLN7Dex2	WT	CLN7Dex2	WT	CLN7Dex2	WT	CLN7Dex2
			6.607	5.024	3.903	35.738	1.762	2.438	23.111	4.621	6.67	1.606	2.779	10.7	5.497	2.452	12.466	9.296
			6.758	1.628	1.748	35.617	4.948	3.165	19.423	37.456	4.414	2.796	2.408	13.366	5.466	2	18.421	3.337
			5.847	2.626	1.141	30.853	3.395	3.031		13.066	1.792	1.866	2.322	10.439	1.967	2.145	3.739	8.094
			23.543	4.726	10.339	41.694	4.928	2.627		10.692	6.554	2.852	2.387	4.219	3.488	1.494		6.309
			22.718	1.756	3.374	5.819	9.794	2.954		23.462	2.326	2.326	9.338	9.788	3.215	2.159		6.845
			3.174	5.611	1.578	41.733	7.758	2.218		14.262	2.605	1.582	5.606	8.358	5.63	2.456		4.504
			4.857	4.492	1.446	24.521	2.592	2.228		9.344	5.944	2.136	2.24		3.656	3.108		6.381
			2.384	0.93	4.06		1.419	5.085			3.314	4.094	5.178		2.038	1.192
			3.804	2.279	3.19		2.319	2.794			2.271	1.933	5.635		1.526	1.834
			4.207	2.337	3.655		7.928	2.14			1.831	1.213	12.409		2.446	3.356
			7.693	4.197	6.139		9.298	2.554			2.458	2.68	12.659		3.676	2.747
			2.838	5.554	3.626		13.881	2.851			1.901	2.951	14.235		1.298	1.886
			1.529	5.337	1.964		1.226	1.854			2.066	2.535	5.217		5.78	2.083
			1.717	2.753	13.501		3.282	0.565			2.908	3.302	2.349		2.878	2.289
			9.046	4.033	13.873		10.135	1.559			17.432	3.663	1.791		6.562	4.386
			19.225	4.404	2.325		3.342	2.318			12.589	3.914	1.942		3.118	1.005
			4.414	3.491			8.507	4.429			3.308	3.788	1.876		2.398	2.001
			3.601	2.463			1.931	4.78			4.379	5.592	2.089		1.375	1.842
			2.67	2.448			3.3	2.205			4.102	5.623	1.017		3.445	2.643
			2.335	2.228			2.685	2.629			3.705	4.768			2.703	4.62
			16.341				4.163	5.338			4.015	6.015			3.723	3.573
			4.685				3.685	2.517			13.479	1.992			2.458	2
			2.08				4.052	3.129			3.015	1.422			2.998	1.971
			1.855				2.85	4.019			2.451	1.5			2.184	1.915
			2.43					2.253			1.54	3.69				2.664
			2.285					4.107			1.606	12.273				2.069
			2.175					1.541			1.503	2.713				3.001
			2.512					1.734			2.081	2.622				2.099
			2.65					1.893			1.742	7.239				1.631
			2.054					13.898				3.937				5.677
			7.944					2.059				4.644				2.681
			3.183					2.353				4.393				2.011
			2.662					4.749				2.952				1.407
			1.457					1.783				8.34				2.18
			2.539					1.943				8.745				1.584
			2.521					1.964								2.283
								2.151								3.196
								1.561								2.25
								3.586								10.889
								1.609								4.016
								4.738								1.979
								2.663								2.498
								0.484								2.585
								1.863								2.119
								1.739								2.481
								6.252
	I) Mitochondrial Membrane Potential (arb. units) ex vivo neurons
			WT	CLN7Dex2
			64.6133	46.1367
			35.84	47.5767
			48.52	50.79
			56.755	64.48
		Average	51.4321	52.2458
		P-Value (t-student)	0.916

## Sheet: Suppl Figure 2
	A) Mitochondrial membrane potential (arb. units)
		mCATLoxP	CAMKCre-mCAT	CLN7Dex2-mCATLoxP	CLN7Dex2-CAMKCre-mCAT
		92.6	78.78	86	77.34
		60.42	97.41	107.17	105.7
		108.52	71.43
		79.94	94.75
	Average	85.37	85.5925	96.585	91.52
	p-value (ANOVA, Tukey)	>0,9999		0.9903
		0.871
	B) SCMAS intensity (arb. units/nm2)
		Cerebellum				Hippocampus
		mCATLoxP	CAMKCre-mCAT	CLN7Dex2-mCATLoxP	CLN7Dex2-CAMKCre-mCAT	mCATLoxP	CAMKCre-mCAT	CLN7Dex2-mCATLoxP	CLN7Dex2-CAMKCre-mCAT
		128.01	140.878	223.85	207.264	101.65	106.164	188.678	163.026
		160.19	151.977	226.111	179.507	122.35	110.842	182.484	159.823
		163.523	155.194	224.386	196.409	126.774	112.851	184.657	148.983
		172.819	144.771	223.857	194.146	120.614	108.221	181.576	158.422
	Average	156.136	148.205	224.551	194.332	117.847	109.519	184.349	157.563
	p-value (ANOVA, Tukey)	0.7779		0.0158		0.1032		0.0001
		<0.0001				<0.0001
	C) Lipofuscin intensity (arb. units/nm2)
		Cerebellum				Hippocampus
		mCATLoxP	CAMKCre-mCAT	CLN7Dex2-mCATLoxP	CLN7Dex2-CAMKCre-mCAT	mCATLoxP	CAMKCre-mCAT	CLN7Dex2-mCATLoxP	CLN7Dex2-CAMKCre-mCAT
		157.709	171.536	253.594	229.779	117.694	118.576	193.724	152.476
		125.231	120.647	217.46	220.505	107.199	118.367	200.696	130.721
		127.585	172.699	235.461	253.757	114.805	110.735	197.596	142.94
		100.872	115.233	228.089	232.337	107.402	119.575	196.65	143.676
	Average	127.849	145.028	233.651	234.095	111.775	116.813	197.167	142.453
	p-value (ANOVA, Tukey)	0.6969		>0.9999		0.6175		<0.0001
		0.0001				<0.0001
	D) GFAP and IBA1 intensties (arb. units/nm2)
		GFAP								IBA-1
		Cerebellum				Hippocampus				Cerebellum				Hippocampus
		mCATLoxP	CAMKCre-mCAT	CLN7Dex2-mCATLoxP	CLN7Dex2-CAMKCre-mCAT	mCATLoxP	CAMKCre-mCAT	CLN7Dex2-mCATLoxP	CLN7Dex2-CAMKCre-mCAT	mCATLoxP	CAMKCre-mCAT	CLN7Dex2-mCATLoxP	CLN7Dex2-CAMKCre-mCAT	mCATLoxP	CAMKCre-mCAT	CLN7Dex2-mCATLoxP	CLN7Dex2-CAMKCre-mCAT
		54.9177	61.8322	74.055	68.0131	73.8779	70.8915	96.8474	68.0349	91.9435	108.068	114.514	80.9842	99.9546	101.97	116.653	90.3365
		51.8241	50.1769	79.7274	79.1352	75.3349	65.2498	104.127	71.8879	51.8241	50.1769	79.7274	79.1352	105.556	91.9676	116.782	92.8912
		53.1871	49.1839	78.4861	73.8455	73.9494	67.3409	105.625	71.9553	53.1871	49.1839	78.4861	73.8455	103.765	89.7377	110.855	97.5609
		64.6811	51.1743	74.0182	73.7119	73.4246	69.0579	96.7777	78.6081	98.6319	83.8645	132.668	112.371	101.243	97.7405	114.139	105.64
	Average	56.1525	53.0918	76.5717	73.6764	74.1467	68.135	100.845	72.6216	73.8967	72.8233	101.349	86.5841	102.63	95.354	114.607	96.6072
	p-value (ANOVA, Tukey)	0.8179		0.8406		0.1181		<0.0001		0.9634		0.0268		0.1874		0.0008
		0.0004				<0.0001				0.0243				0.0175

## Sheet: Suppl Figure 3
	A) SUV Values of positron emission tomography (PET) in different brain areas
		Whole brain (WB)		Cortex (CTX)		Cerebellum (CB)		Brain Stem (BS)		Hippocampus (HP)		Striatum (STR)
		WT	CLN7Dex2	WT	CLN7Dex2	WT	CLN7Dex2	WT	CLN7Dex2	WT	CLN7Dex2	WT	CLN7Dex2
		2.3	2.26	2.26	2.3	2.2	2.37	2.5	2.18	2.4	2.26	2.4	2.44
		2.7	2.06	2.79	2.12	2.7	2.11	2.71	2.05	2.57	1.92	2.8	2.19
		2.52	2.72	2.51	2.6	2.58	2.81	2.57	2.92	2.5	2.65	2.68	3.13
		1.81	2.8	1.87	2.88	1.85	2.93	1.65	2.47	1.64	2.62	2.05	3.07
		2.66	1.68	2.69	1.69	2.73	1.75	2.53	1.76	2.54	1.65	2.91	1.63
	Average	2.398	2.304	2.424	2.318	2.412	2.394	2.392	2.276	2.33	2.22	2.568	2.492
	P-Value (t-student)	0.7313		0.6966		0.9497		0.6823		0.6857		0.8187
	C) PFKFB3 abundace in cerebellum (protein/b-actin) (arb. units)
		2 months		8 months
		WT	CLN7Dex2	WT	CLN7Dex2
		0.662266	0.727365	0.532643	1.12433
		0.531715	0.869002	0.645899	0.862721
		0.617773	0.795018	0.732699	0.877972
	Average	0.603918	0.797128	0.63708	0.955007
	p-value (t-test)	0.0261		0.0363
							Representative WB shown in figure
	D) PFKFB3 abundace in acute immunomagnetic separation of adult brain cells (protein/control protein) (arb. units)
		Neurons (Control B-Tub III)											Glial Cells (Control GFAP)
		WT	CLN7Dex2										WT	CLN7Dex2
		0.380027	0.951719										0.95304	0.412098
		0.0894787	1.18855										1.0741	0.333842
		0.192385	1.01715										0.6101
	Average	0.2206	1.052									Average	0.8791	0.373
	p-value (t-test)	0.0017										p-value (t-test)	0.0687
	E) P-CDH1 (P-CDH1/CDH1) (arb. units)
		WT	CLN7Dex2
		1.131	2.275
		1.6	1.79
		1.6	2.04
	Average	1.44367	2.035
	p-value (t-test)	0.0479
	F) BAPTA (protein/b-actin) (arb. units)
		PFKFB3 normalized per Vehicle
		WT		CLN7Dex2
		Vehicle	BAPTA	Vehicle	BAPTA
		1.50405	1.33513	1.96636	1.73184
		1.50405	1.3915	1.96636	1.7697
		1.50405	1.39807	1.96636	1.66464
	Average	1.50405	1.3749	1.96636	1.72206
	p-value (ANOVA, Tukey)	0.0047		<0.0001
		<0.0001
	G) p25/35 (protein/b-actin) (arb. units)
		Primary neurons		Brain cortex
				2 months		8 months
		WT	CLN7Dex2	WT	CLN7Dex2	WT	CLN7Dex2
		0.630056	0.840288	0.299	1.032	0.915	1.17
		0.595118	0.877902	0.6	0.95	0.9	1.11
		0.516136	1.03248	0.327063	0.894118	0.681888	1.45199
	Average	0.5804	0.9169	0.408688	0.958706	0.8317	1.243
	p-value (t-test)	0.0077		0.0061		0.0335
	H) p25/35 cerebellum (protein/b-actin) (arb. units)
		2 months		8 months
		WT	CLN7Dex2	WT	CLN7Dex2
		0.341092	0.568937	0.814083	1.24382
		0.171843	0.462752	0.640276	1.00418
		0.0655285	0.432868	0.853234	1.21936
	Average	0.192821	0.488185	0.769197	1.15579
	p-value (t-test)	0.0307		0.0183
							Representative WB shown in figure
	I) MDL (arb. units)
		p25/p35				PFKFB3 (protein/b-actin)
		WT		CLN7Dex2		WT		CLN7Dex2
		Vehicle	MDL	Vehicle	MDL	Vehicle	MDL	Vehicle	MDL
		0.0324761	0.0341768	0.103374	0.0645102	3.6	4.17	6.56	1.85
		0.0435514	0.0336862	0.120236	0.0677487	3.47	2.36	7.69	2.94
		0.030416	0.0409446	0.239919	0.0445194	3.68	4.99	4.52	3.32
		0.0303257	0.0370425	0.187109	0.0423621	3.46	1.85	8.32885	3.09
		0.0281279	0.0345896	0.198557	0.125519	3.55473	4.81258	4.1611	6.91124
			0.180236		0.178899	3.03814	3.27777	4.89786	2.78385
			0.0357442						1.83479
	Average	0.0329794	0.0566314	0.169839	0.0872596	3.46715	3.57672	6.0263	3.24713
	p-value (ANOVA, DMS p25/35; Tukey's PFKFB3)	0.4195		0.0118		0.9991		0.0096
		0.0003				0.0235
	J) siCDK5 (protein/b-actin) (arb. units)
		siCDK5				PFKFB3
		WT		CLN7Dex2		WT		CLN7Dex2
		Vehicle	siCDK5	Vehicle	siCDK5	Vehicle	siCDK5	Vehicle	siCDK5
		1.81061	1.28263	4.3571	1.22848	0.59	2.11259	3.31452	1.43081
		2.66333	0.957792	4.36543	2.24095	2.06372	2.16211	3.22118	2.89476
		1.89983	1.09713	2.20528	1.44275	2.07635	2.01084	3.08399
	Average	2.12459	1.11252	3.6426	1.63739	1.57669	2.09518	3.20657	2.16279
	p-value (ANOVA, DMS)	0.124		0.0093		0.3276		0.1029
		0.0327				0.0134

## Sheet: Suppl Figure 4
	A) Mitochondrial membrane potential
		WT		CLN7Dex2
		Vehicle	AZ	Vehicle	AZ
		84.31	63.17	84	87.85
		78.43	86.4877	83.69	68.85
	Average	81.37	74.8288	83.845	78.35
	p-Value (ANOVA, TUKEY)	0.9258		0.9532
		0.9951
	B) Active caspase-3 (protein/b-actin) (arb. units)
		WT		CLN7Dex2
		Vehicle	AZ	Vehicle	AZ
		1.33539	1.39413	1.64163	1.15503
		1.33539	1.46301	1.64163	1.34076
		1.33539	1.36247	1.64163	1.26688
	Average	1.33539	1.40654	1.64163	1.25423
	p-Value (ANOVA, Tukey)	0.414		<0.0001
		0.0005
	C) AZ67 concentration after 40 mg/kg i.v. administration
		Time (h)	Plasma (ng/ml)			Brain (ng/g)			CSF (ng/ml)
			1	2	3	1	2	3	1	2	3
		0.083	56700	86400	74800	3720	3970	4460	40.4	106	366
		0.25	51700	45100	60500	3940	2820	2790	49.8	37.7	68.8
		0.5	34300	43300	37800	2320	2940	4170	31.3	27.1	13.4
		1	34800	25800	33000	1310	1810	1870	11.2	7.38	4.99
		2	21000	15300	13800	1240	1050	786	13.6	4.23	7.1
		4	4340	4870	5780	419	315	293	3.91	6.31	4.23
		8	866	569	1180	54.5	43.4	14.1	0.779	9.41	30.1
		24	11.9	9.36	15.1	1.34	1.47	2.71	0	0.59	1.41
	D) Weight fluctuation (%) after 7 days of daily i.c.v. AZ67 administration
		Weight fluctuations (%)
		Daily AZ67 administered i.c.v. (nmol)
		Vehicle	0.005	0.01	0.05	0.1	1	10
		0	1.1583	-9.83607	0.687285	1.1236	0.796813	-4.15094
		-2.1978	-16.8421	0	2.09059	1.61943	-2.29008	-10.9023
		-4.15094	-3.0303	-9.92366	-13.0268	-14.6617	-1.09489	-4.87805
		-4.18251	-1.85185	-1.93798			-1.92308	3.63636
		0.790514	-1.66667	0			1.50376	-4.13793
		0.740741	7.6	3.46154			-0.760456
		-3.98551	-6.36704	-1.69492			1.83673
	Average	-1.85507	-2.99995	-2.8473	-3.41631	-3.97288	-0.275885	-4.08656
	p-value (ANOVA vs vehicle) (Tukey)		0.9997	0.9999	0.9996	0.9975	0.998	0.9919
	E) Opend field
		Distance (m)							Border (s)							Center (s)							Intermedia (s)							Border/Center ratio
		Daily AZ67 administered i.c.v. (nmol)							Daily AZ67 administered i.c.v. (nmol)							Daily AZ67 administered i.c.v. (nmol)							Daily AZ67 administered i.c.v. (nmol)							Daily AZ67 administered i.c.v. (nmol)
		Vehicle	0.005	0.01	0.05	0.1	1	10	Vehicle	0.005	0.01	0.05	0.1	1	10	Vehicle	0.005	0.01	0.05	0.1	1	10	Vehicle	10	1	0.1	0.05	0.01	0.005	Vehicle	0.005	0.01	0.05	0.1	1	10
		38	45.4	32.2	28.4	49	32.6	46	520.7	499	526	524	447.6	415.5	439.1	27.8	22.9	31.7	33.8	64	76.7	52.6	51.5	108.3	57	88.4	42.2	42.3	78.1	18.7	21.8	16.6	16	7	5.4	8.3
		28.9	18.6	34.7	34.1	28.7	42.5	26.9	532	507.7	442.9	543.2	507.8	487.5	436.7	18.6	31.7	88.1	16.6	34.6	55.5	80.4	49.4	82.8	68.4	57.6	40.2	69	60.6	28.6	16	5	33	15	8.8	5.4
		39.5	41.4	39.3	23.8	28.1	36.6	40.4	506.2	491.9	472.4	497.3	520.7	499	561.5	30.9	30	59.6	43.2	35.8	32.6	13.6	62.9	25	51.3	43.5	59.5	68.1	78.1	16.4	16.4	7.9	12	15	15.3	41.3
		33.5	45.8	37.5			31.6	41.6	516	528.9	493.8			520	522.7	15.5	14.5	32.9			28.8	23.7	68.5	53.6	47.3			73.3	56.6	33.3	36.5	15			18.1	22.1
		40.6	29.9	37.9			42.3	29.9	509.4	504.3	450.3			531.1	533.8	36	26.8	55.6			21.6	14.6	54.7	51.6	60.2			94.1	68.9	14	18.8	8.1			25	36.6
		32.7	33.8	39.4			32.3		494.9	502	494			487.3		28.8	42.2	30.1			52.5		76.3		47.7			75.9	55.8	17	11.9	16.4			9
		29.9	60.7	44.3			35.2		490.1	556.4	466.1			517.4		33	13.5	72.8			34.9		76.9					61.1	30.1	15	41	6.4			15
	Average	34.7286	39.3714	37.9	28.7667	35.2667	36.1571	36.96	509.9	512.886	477.929	521.5	492.033	493.971	498.76	27.2286	25.9429	52.9714	31.2	44.8	43.2286	36.98	62.8857	64.26	55.3167	63.1667	47.3	69.1143	61.1714	20.4286	23.2	10.7714	20.3333	12.3333	13.8	22.74
	p-value (ANOVA vs vehicle) (Tukey)		0.927	0.9885	0.9287	>0.9999	0.9999	0.999		>0.9999	0.5585	0.9986	0.9855	0.9972	0.9972		>0.9999	0.142	>0.9999	0.7944	0.6503	0.9666		>0.9999	0.9938	0.8548	>0.9999	0.986	>0.9999		0.9977	0.4818	>0.9999	0.87	0.8382	0.9995

## Sheet: Suppl Figure 5
	A) SCMAS (arb. units/nm2)
		Cerebellum				Hippocampus
		WT		CLN7Dex2		WT		CLN7Dex2
		Vehicle	AZ	Vehicle	AZ	Vehicle	AZ	Vehicle	AZ
		89.135	70.5226	139.217	82.0663	88.4586	92.1579	166.363	109.994
		58.5004	90.7355	125.269	119.955	86.312	90.7982	147.914	121.188
		88.8828	84.9848	146.307	121.489	115.166	99.5379	154.237	108.42
	Average	78.8394	82.081	136.931	107.836	96.6455	94.1647	156.172	113.201
	p-value (ANOVA, Tukey)	0.9943		0.1978		0.9901		0.0038
		0.0095				0.0004
	B) Lipofuscin (arb. units/nm2)
		Cerebellum				Hippocampus
		WT		CLN7Dex2		WT		CLN7Dex2
		Vehicle	AZ	Vehicle	AZ	Vehicle	AZ	Vehicle	AZ
		100.235	101.438	155	118.936	73.6387	73.436	160.17	103.602
		92.7962	97.8828	155.62	124.27	72.1042	80.4155	162.745	104.198
		90.3872	91.3662	151.043	11.1902	62.7928	64.3219	155.588	103.783
	Average	94.4729	96.8957	153.888	84.7989	69.5119	72.7245	159.501	103.861
	p-value (ANOVA, Tukey)	0.9285		<0.0001		0.878		<0.0001
		<0.0001				<0.0001
	C) GFAP and IBA1 (arb. units/nm2)
		GFAP								IBA1
		Cerebellum				Hippocampus				Cerebellum				Hippocampus
		WT		CLN7Dex2		WT		CLN7Dex2		WT		CLN7Dex2		WT		CLN7Dex2
		Vehicle	AZ	Vehicle	AZ	Vehicle	AZ	Vehicle	AZ	Vehicle	AZ	Vehicle	AZ	Vehicle	AZ	Vehicle	AZ
		29.6361	57.4444	43.1506	41.1232	29.8407	24.8447	47.6458	42.7439	33.7315	48.2967	57.6469	39.7036	14.6529	26.8406	39.8238	18.2288
		21.1043	50.5738	24.1887	18.8359	25.6191	33.7084	66.9061	48.0065	37.3368	32.7449	22.424	38.4551	7.99899	11.4532	16.5087	32.9956
		24.3398	20.0438	59.621	24.1947	19.4646	26.6809	68.1544	43.1417	34.8184	22.7891	58.1047	55.9134	25.0681	14.4257	24.2144	23.3918
	Average	25.0268	42.6873	42.3201	28.0513	24.9748	28.4114	60.9021	44.6307	35.2956	34.6102	46.0585	44.6907	15.9067	17.5732	26.849	24.872
	p-value (ANOVA, Tukey)	0.495		0.65		0.9258		0.0774		0.9999		0.9992		0.9958		0.9931
		0.5112				0.001				0.749				0.5019
	H) SCMAS intensity/DAPI intensity (arb. units)
		Control	Pa474
		0.015528	0.0505243
		0.0136157	0.0677398
		0.0161987	0.0806543
		0.0256246
	Average	0.0177417	0.0663061
	p-value (t-test)	0.0017
	I) Mitochondrial ROS (MitoSOX fluorescence (arb. units))
		Control	Pa474
		8436	9975.33
		7772.67	10091.3
		8139.67	10245.7
	Average	8116.11	10104.1
	p-value (t-test)	0.0007
	J) ATP5A intensity profile
		Fluorescence intensity (arb. units)
	Distance (mm)	Control	Pa474	Pa380
	0	22	9.453	30.1957
	0.12025	17.7189	8.493	51.0814
	0.24055	24.6293	17.778	69.1713
	0.3608	27.4548	34.939	56.0839
	0.48105	27.1716	37.652	46.8122
	0.6013	23.973	47.926	50.371
	0.7216	30.812	40.311	60.5316
	0.84185	28.3257	44.965	81.894
	0.9621	32.5142	26.912	81.4139
	1.08235	32.7599	12.688	69.4789
	1.20265	34.3474	12.998	65.8179
	1.3229	27.8228	18.851	45.3446
	1.44315	38.8644	17.456	37.494
	1.5634	58.1221	23.421	32.3104
	1.6837	77.4277	47.545	29.351
	1.80395	101.394	98.277	42.6733
	1.9242	78.6557	105.806	70.4695
	2.04445	66.2127	136.612	92.1851
	2.16475	58.2054	98.478	86.6262
	2.285	80.4712	137.32	69.892
	2.40525	81.1918	139.985	59.0007
	2.5255	67.1734	106.152	51.2465
	2.6458	44.5584	69.68	36.4661
	2.76605	29.034	65.157	17.1328
	2.8863	24.2904	52.221	2.5216
	3.00655	21.1964	71.551	2.1357
	3.12685	23.5588	90.183	2.6882
	3.2471	17.8548	114.438	2.8576
	3.36735	22.3179	125.467	2.5662
	3.4876	16.7925	88.714	2.5058
	3.6079	21.1554	76.104	0.6089
	3.72815	20.2913	88.13	0.8935
	3.8484	24.0574	80.035	2.9621
	3.96865	29.1144	81.883	4.6837
	4.08895	32.2102	86.079	2.3225
	4.2092	36.6637	50.897	1.3094
	4.32945	28.0726	18.031	1.7344
	4.4497	23.244	9.526	3.2022
	4.57	28.2236	6.104	1.8639
	4.69025	21.8263	4.36	0.1836
	4.8105	19.0167	8.432	0
	4.93075	16.5726	7.435	1.6204
	5.05105	18.3723	7.068	2.3824
	5.1713	14.8298	5.208	2.4086
	5.29155	5.4482	8.15	3.3806
	5.4118	13.2599	2.855	2.9253
	5.5321	18.5461	8.819	1.0443
	5.65235	11.7697	20.66	0
	5.7726	15.8783	42.022	0.4772
	5.89285	14.1234	51.998	2.0557
	6.01315	12.9682	25.962	2.2418
	6.1334	16.5617	8.778	1.9368
	6.25365	17.1227	4.691	0.2036
	6.3739	12.9349	2.284	0.4528
	6.4942	23.7133	0.762	0.4746
	6.61445	31.2563	1.711	2.0617
	6.7347	28.8459	3.334	4.5812
	6.85495	29.2698	1.993	3.3585
	6.97525	26.1853	1.413	2.187
	7.0955	41.478	4.918	1.4615
	7.21575	60.7627	4.979	0
	7.336	84.7085	3.211	0
	7.4563	93.9785	1.4	0
	7.57655	73.9584	1.116	0.004
	7.6968	63.025	2.653	0.4414
	7.81705	55.3261	2.184	0
	7.93735	46.6051	1.277	0
	8.0576	45.8137	1.16	0.4579
	8.17785	52.7532	0.719	0.2983
	8.2981	57.7637	0.897	0.8312
	8.4184	62.7289	0.465	0.0957
	8.53865	53.6936	2.611	0.9748
	8.6589	40.8024	0.93	0.0106
	8.77915	26.1915	1.654	1.6812
	8.89945	30.364	2	0.9606
	9.0197	22.5315	2.384	0.82
	9.13995	17.7744	0.577	0.295
	9.2602	18.6975	2.422	0.7608
	9.3805	24.0598	4.565	1.7939
	9.50075	20.5881	4.266	0.1227
	9.621	20.3813	3.922	1.5109
	9.74125	30.5989	6.828	0.9348
	9.86155	30.0749	8.046	1.4039
	9.9818	26.3403	10.578	0
